# Supplementary material for: No evidence for sex chromosomes in natural populations of the cichlid fish Astatotilapia burtoni
Source: G3 (Bethesda). 2023 Jan 17;13(3):jkad011. doi: 10.1093/g3journal/jkad011 (PMC9997565; doi:10.1093/g3journal/jkad011)
Supplement: jkad011_Supplementary_Data [file jkad011_supplementary_data.zip › Table_S1.xlsx]

## Sheet: 56337_consensus
Table S1. BLAST hit scores in the de novo A. burtoni assemblies for previously identified male-associated markers. Each spreadsheet contains information for each of the two previously detected male-associated RAD-sequencing markers.
Pop. Sex Assembly	Contig matched in Pop.	% identity	alignment length	mismatches	gap opens	q. start	q. end	s. start	s. end	evalue	bit score	% query coverage per hsp	% query coverage per subject	In O. niloticus	Linkage Group
ChitiliRiverCh1_F	scf7180004049682	96.875	96	1	1	1	96	5947	5854	1.21e-37	158	100	100	NC_031970.2	LG5
ChitiliRiverCh1_M	scf7180003726888	96.875	96	1	1	1	96	793	886	1.21e-37	158	100	100	NC_031970.2	LG5
ChitiliLakeChL_F	-
ChitiliLakeChL_M	scf7180003020536	96.875	96	1	1	1	96	38647	38740	1.22e-37	158	100	100	NC_031970.2	LG5
KalamboRiverKa1_F	scf7180004225714	96.875	96	1	1	1	96	5524	5431	1.21e-37	158	100	100	NC_031970.2	LG5
KalamboRiverKa1_M	scf7180004404222	95.833	96	3	1	1	96	5599	5505	5.17e-36	152	100	100	NC_031970.2	LG5
KalamboRiverKa2_F	-
KalamboRiverKa2_M	scf7180004501679	96.875	96	2	1	1	96	5521	5427	4.23e-37	156	100	100	NC_031970.2	LG5
KalamboLakeKaL_F	scf7180004489291	96.875	96	2	1	1	96	5309	5403	4.21e-37	156	100	100	NC_031970.2	LG5
KalamboLakeKaL_M	scf7180005179444	96.875	96	2	1	1	96	945	1039	4.2e-37	156	100	100	NC_031970.2	LG5
LufubuRiverLf2_F	scf7180003815524	95.833	96	2	1	1	96	10130	10037	5.16e-36	152	100	100	NC_031970.2/NC_031971.2	LG5/LG6
LufubuRiverLf2_M	scf7180003778774	95.833	96	2	1	1	96	41629	41722	5.18e-36	152	100	100	NC_031970.2	LG5
LufubuLakeLfL_F	scf7180004133804	95.833	96	2	1	1	96	4732	4639	5.13e-36	152	100	100	NC_031970.2	LG5
LufubuLakeLfL_M	scf7180004124602	97.917	96	1	1	1	96	6280	6186	9.92e-39	161	100	100	NC_031970.2	LG5
LunzuaRiverLz1_F	scf7180004673419	96.875	96	1	1	1	96	6889	6796	1.2e-37	158	100	100	NC_031970.2	LG5
LunzuaRiverLz1_M	scf7180004600615	96.875	96	2	1	1	96	12966	13060	4.2e-37	156	100	100	NC_031970.2	LG5
LunzuaLakeLzL_F	scf7180005171987	98.969	97	0	1	1	96	5913	5817	2.33e-40	167	100	100	NC_031970.2	LG5
LunzuaLakeLzL_M	scf7180004604449	96.875	96	2	1	1	96	11497	11403	4.22e-37	156	100	100	NC_031970.2	LG5
RuziziStreamRu1_F	scf7180008431413	95.833	96	2	1	1	96	9394	9301	5.1e-36	152	100	100	NC_031970.2	LG5
RuziziStreamRu1_M	scf7180009785159	95.833	96	2	1	1	96	5604	5511	5.2e-36	152	100	100	NC_031970.2	LG5
RuziziLakeRuL_F	scf7180005090257	95.833	96	2	1	1	96	73593	73686	5.13e-36	152	100	100	NC_031970.2	LG5
RuziziLakeRuL_M	scf7180006703880	97.917	96	1	1	1	96	5835	5741	9.82e-39	161	100	100	NC_031970.2	LG5

## Sheet: 22105_consensus
Pop. Sex Assembly	Contig matched in Pop.	% identity	alignment length	mismatches	gap opens	q. start	q. end	s. start	s. end	evalue	bit score	% query coverage per hsp	% query coverage per subject	In O. niloticus	Linkage Group
ChitiliRiverCh1_F	scf7180004050047	98.958	96	1	0	1	96	1199	1104	6.7e-41	168	100	100	NC_031970.2	LG5
ChitiliRiverCh1_M	scf7180003703491	98.958	96	1	0	1	96	1505	1410	6.68e-41	168	100	100	NC_031970.2	LG5
ChitiliLakeChL_F	scf7180003539317	98.958	96	1	0	1	96	13109	13014	6.67e-41	168	100	100	NC_031970.2/NC_031967.2	LG5/LG3
ChitiliLakeChL_M	scf7180003019823	97.917	96	2	0	1	96	10819	10724	8.21e-40	165	100	100	NC_031970.2	LG5
KalamboRiverKa1_F	scf7180004223324	98.958	96	1	0	1	96	10394	10299	6.7e-41	168	100	100	NC_031970.2	LG5
KalamboRiverKa1_M	scf7180004415715	97.917	96	2	0	1	96	10414	10319	8.19e-40	165	100	100	NC_031970.2/NC_031987.2	LG5/LG16
KalamboRiverKa2_F	scf7180004313288	98.958	96	1	0	1	96	1860	1955	6.69e-41	168	100	100	NC_031970.2	LG5
KalamboRiverKa2_M	scf7180004479136	98.958	96	1	0	1	96	3865	3960	6.71e-41	168	100	100	NC_031970.2	LG5
KalamboLakeKaL_F	scf7180004499661	98.958	96	1	0	1	96	10151	10056	6.67e-41	168	100	100	NC_031970.2	LG5
KalamboLakeKaL_M	scf7180005152681	98.958	96	1	0	1	96	1531	1436	6.65e-41	168	100	100	NC_031970.2	LG5
LufubuRiverLf2_F	scf7180003788158	98.958	96	1	0	1	96	3760	3855	6.71e-41	168	100	100	NC_031970.2	LG5
LufubuRiverLf2_M	scf7180003807539	98.958	96	1	0	1	96	33891	33796	6.74e-41	168	100	100	NC_031970.2	LG5
LufubuLakeLfL_F	scf7180004145398	97.917	96	2	0	1	96	76915	77010	8.13e-40	165	100	100	NC_031982.2/NC_031970.2	LG18/LG5
LufubuLakeLfL_M	scf7180004127101	98.958	96	1	0	1	96	3777	3872	6.68e-41	168	100	100	NC_031970.2	LG5
LunzuaRiverLz1_F	scf7180004682220	97.917	96	2	0	1	96	4811	4716	8.11e-40	165	100	100	NC_031970.2	LG5
LunzuaRiverLz1_M	scf7180004635940	97.917	96	2	0	1	96	3872	3967	8.11e-40	165	100	100	NC_031970.2	LG5
LunzuaLakeLzL_F	scf7180005147569	97.917	96	2	0	1	96	4122	4217	8.13e-40	165	100	100	NC_031970.2	LG5
LunzuaLakeLzL_M	scf7180004604140	98.958	96	1	0	1	96	1826	1921	6.68e-41	168	100	100	NC_031970.2	LG5
RuziziStreamRu1_F	scf7180008449686	98.958	96	1	0	1	96	1864	1959	6.64e-41	168	100	100	NC_031970.2	LG5
RuziziStreamRu1_M	scf7180009788643	98.958	96	1	0	1	96	3582	3677	6.77e-41	168	100	100	NC_031970.2	LG5
RuziziLakeRuL_F	scf7180005092194	98.958	96	1	0	1	96	5699	5794	6.67e-41	168	100	100	NC_031970.2	LG5
RuziziLakeRuL_M	scf7180006669885	98.958	96	1	0	1	96	1373	1468	6.62e-41	168	100	100	NC_031970.2	LG5
