# Supplementary material for: No evidence for sex chromosomes in natural populations of the cichlid fish Astatotilapia burtoni
Source: G3 (Bethesda). 2023 Jan 17;13(3):jkad011. doi: 10.1093/g3journal/jkad011 (PMC9997565; doi:10.1093/g3journal/jkad011)
Supplement: jkad011_Supplementary_Data [file jkad011_supplementary_data.zip › Table_S3.xlsx]

## Sheet: TableS2
Table S3. Back-mapping statistics, for all A. burtoni de novo assemblies
Pop. Assembly and Sex	Sample ID mapped	Sample Sex mapped	Total Nr. Reads	Reads Mapped	Reads Mapped %	Nr. Singletons	Singletons %
ChitiliLakeChL_F	LKF3	Female	115538999	112315602	97.21	1071195	0.94
ChitiliLakeChL_F	LKF4	Female	115706838	112607229	97.32	1121595	0.99
ChitiliLakeChL_F	LKF5	Female	121234928	118025487	97.35	1144545	0.96
ChitiliLakeChL_F	LKF6	Female	112169647	109235872	97.38	1050395	0.95
ChitiliLakeChL_F	LKF7	Female	116003357	113009176	97.42	1066539	0.93
ChitiliLakeChL_F	LKG5	Female	113311346	110217984	97.27	1117476	1
ChitiliLakeChL_F	LKF8	Male	114007009	111076436	97.43	1044601	0.93
ChitiliLakeChL_F	LKF9	Male	123733011	120490749	97.38	1152152	0.95
ChitiliLakeChL_F	LKG1	Male	118054771	114952646	97.37	1122279	0.97
ChitiliLakeChL_F	LKG2	Male	110628259	107712966	97.36	1054865	0.97
ChitiliLakeChL_F	LKG3	Male	122424840	119015363	97.22	1205029	1
ChitiliLakeChL_F	LKG4	Male	116915925	113820629	97.35	1100768	0.96
ChitiliLakeChL_M	LKF3	Female	115472374	112415439	97.35	1013033	0.89
ChitiliLakeChL_M	LKF4	Female	115646395	112723243	97.47	1060542	0.93
ChitiliLakeChL_M	LKF5	Female	121301359	118205637	97.45	1105148	0.93
ChitiliLakeChL_M	LKF6	Female	112095404	109274073	97.48	1006355	0.91
ChitiliLakeChL_M	LKF7	Female	116065894	113168076	97.5	1037172	0.91
ChitiliLakeChL_M	LKG5	Female	113236079	110341974	97.44	1048763	0.94
ChitiliLakeChL_M	LKF8	Male	113930332	111186789	97.59	971149	0.87
ChitiliLakeChL_M	LKF9	Male	123526734	120511283	97.56	1060729	0.87
ChitiliLakeChL_M	LKG1	Male	117989241	115078179	97.53	1045722	0.9
ChitiliLakeChL_M	LKG2	Male	110579047	107800820	97.49	996745	0.92
ChitiliLakeChL_M	LKG3	Male	122205054	118998382	97.38	1123280	0.93
ChitiliLakeChL_M	LKG4	Male	116824822	113928972	97.52	1032136	0.9
ChitiliRiverCh1_F	MNG5	Female	133376974	129371437	97	1347165	1.03
ChitiliRiverCh1_F	MNG6	Female	132105799	128103442	96.97	1307671	1.01
ChitiliRiverCh1_F	MNG7	Female	129477797	125756105	97.13	1325008	1.04
ChitiliRiverCh1_F	MNG8	Female	137660003	133652456	97.09	1371771	1.02
ChitiliRiverCh1_F	MNG9	Female	121448698	117869776	97.05	1200894	1.01
ChitiliRiverCh1_F	MNH3	Female	114995995	111578623	97.03	1102432	0.98
ChitiliRiverCh1_F	MNF3	Male	120278591	116639970	96.97	1228347	1.04
ChitiliRiverCh1_F	MNF4	Male	116672374	113193319	97.02	1175959	1.03
ChitiliRiverCh1_F	MNF7	Male	117894574	114271691	96.93	1242161	1.08
ChitiliRiverCh1_F	MNG2	Male	112913376	109454119	96.94	1232311	1.11
ChitiliRiverCh1_F	MNG3	Male	117992232	114356413	96.92	1230779	1.06
ChitiliRiverCh1_F	MNH2	Male	114012717	110396985	96.83	1158148	1.04
ChitiliRiverCh1_M	MNG5	Female	133373382	129226319	96.89	1372689	1.05
ChitiliRiverCh1_M	MNG6	Female	131947035	127879743	96.92	1297718	1
ChitiliRiverCh1_M	MNG7	Female	129376986	125580237	97.07	1319293	1.04
ChitiliRiverCh1_M	MNG8	Female	137723105	133567669	96.98	1408698	1.04
ChitiliRiverCh1_M	MNG9	Female	121313594	117703318	97.02	1187438	1
ChitiliRiverCh1_M	MNH3	Female	114887479	111402640	96.97	1095859	0.97
ChitiliRiverCh1_M	MNF3	Male	120101187	116440103	96.95	1207724	1.02
ChitiliRiverCh1_M	MNF4	Male	116552856	113050755	97	1180905	1.03
ChitiliRiverCh1_M	MNF7	Male	117686340	114096272	96.95	1214986	1.05
ChitiliRiverCh1_M	MNG2	Male	112861221	109305757	96.85	1239646	1.12
ChitiliRiverCh1_M	MNG3	Male	117916811	114246615	96.89	1222014	1.06
ChitiliRiverCh1_M	MNH2	Male	113916980	110221203	96.76	1154815	1.03
KalamboLakeKaL_F	MKA4	Female	107358052	103684920	96.58	1614680	1.53
KalamboLakeKaL_F	MKA5	Female	129177063	125300328	97	1529159	1.21
KalamboLakeKaL_F	MKA6	Female	110429253	106767831	96.68	1472284	1.36
KalamboLakeKaL_F	MKB3	Female	112105765	108532733	96.81	1414696	1.29
KalamboLakeKaL_F	MKB5	Female	113595112	110031713	96.86	1399961	1.25
KalamboLakeKaL_F	MKB6	Female	107713478	104330136	96.86	1300946	1.23
KalamboLakeKaL_F	MJI7	Male	92413000	89374039	96.71	1320215	1.46
KalamboLakeKaL_F	MJI8	Male	140496456	135902780	96.73	2053562	1.49
KalamboLakeKaL_F	MKA1	Male	114833782	111275841	96.9	1445475	1.28
KalamboLakeKaL_F	MKA9	Male	120828013	117011424	96.84	1635801	1.38
KalamboLakeKaL_F	MKB2	Male	113695590	110188423	96.92	1474691	1.32
KalamboLakeKaL_F	MKB7	Male	100483034	97350102	96.88	1244104	1.26
KalamboLakeKaL_M	MKA4	Female	107387320	103507291	96.39	1682573	1.6
KalamboLakeKaL_M	MKA5	Female	129376597	125263162	96.82	1630625	1.29
KalamboLakeKaL_M	MKA6	Female	110456362	106631053	96.54	1528325	1.41
KalamboLakeKaL_M	MKB3	Female	112140384	108381342	96.65	1485314	1.35
KalamboLakeKaL_M	MKB5	Female	113728629	109936709	96.67	1488128	1.33
KalamboLakeKaL_M	MKB6	Female	107750291	104213005	96.72	1356352	1.28
KalamboLakeKaL_M	MJI7	Male	92433350	89259390	96.57	1376408	1.52
KalamboLakeKaL_M	MJI8	Male	140362341	135638161	96.63	2097706	1.52
KalamboLakeKaL_M	MKA1	Male	114890066	111132156	96.73	1506998	1.34
KalamboLakeKaL_M	MKA9	Male	120738206	116735712	96.68	1685136	1.42
KalamboLakeKaL_M	MKB2	Male	113773926	110078714	96.75	1552354	1.39
KalamboLakeKaL_M	MKB7	Male	100509519	97228669	96.74	1295090	1.31
KalamboRiverKa1_F	LKG9	Female	122266868	118641276	97.03	1418034	1.18
KalamboRiverKa1_F	LKH4	Female	129611236	125684115	96.97	1449595	1.14
KalamboRiverKa1_F	LKH6	Female	140747344	136559388	97.02	1674610	1.21
KalamboRiverKa1_F	LKG8	Male	126231433	122227665	96.83	1478760	1.2
KalamboRiverKa1_F	LKH1	Male	73677159	71404914	96.92	891989	1.24
KalamboRiverKa1_F	LKH2	Male	167344396	162433020	97.07	1765418	1.08
KalamboRiverKa1_F	LKH3	Male	83100654	80553426	96.93	943252	1.16
KalamboRiverKa1_F	LKH5	Male	139456720	135489590	97.16	1503994	1.1
KalamboRiverKa1_F	LKH8	Male	114660692	111329893	97.1	1285399	1.14
KalamboRiverKa1_F	LKH9	Male	113071235	109875349	97.17	1197692	1.08
KalamboRiverKa1_F	LKI1	Male	113682416	110549412	97.24	1189094	1.07
KalamboRiverKa1_F	LKI2	Male	110337127	107163441	97.12	1196236	1.11
KalamboRiverKa1_M	LKG9	Female	122239358	118663005	97.07	1412831	1.18
KalamboRiverKa1_M	LKH4	Female	129713828	125751514	96.95	1468456	1.15
KalamboRiverKa1_M	LKH6	Female	140850810	136605798	96.99	1705456	1.23
KalamboRiverKa1_M	LKG8	Male	126200245	122243384	96.86	1475133	1.19
KalamboRiverKa1_M	LKH1	Male	73658531	71406859	96.94	886402	1.23
KalamboRiverKa1_M	LKH2	Male	167104395	162389470	97.18	1707897	1.04
KalamboRiverKa1_M	LKH3	Male	83074505	80555738	96.97	939353	1.15
KalamboRiverKa1_M	LKH5	Male	139291966	135431871	97.23	1473097	1.08
KalamboRiverKa1_M	LKH8	Male	114616012	111257821	97.07	1293049	1.15
KalamboRiverKa1_M	LKH9	Male	113045504	109898682	97.22	1191772	1.07
KalamboRiverKa1_M	LKI1	Male	113657028	110579403	97.29	1180747	1.06
KalamboRiverKa1_M	LKI2	Male	110319039	107138063	97.12	1195146	1.1
KalamboRiverKa2_F	MKC4	Female	114401055	110930631	96.97	1371874	1.22
KalamboRiverKa2_F	MKG2	Female	118200638	114459167	96.83	1627159	1.4
KalamboRiverKa2_F	MKG7	Female	110122200	106563837	96.77	1499459	1.39
KalamboRiverKa2_F	MLE3	Female	110770788	107420788	96.98	1268412	1.17
KalamboRiverKa2_F	MLE5	Female	112807775	109465512	97.04	1270859	1.15
KalamboRiverKa2_F	MLE6	Female	118082386	114592419	97.04	1283549	1.11
KalamboRiverKa2_F	MKC1	Male	127522070	123767677	97.06	1491925	1.19
KalamboRiverKa2_F	MKC2	Male	112442860	109048549	96.98	1302663	1.18
KalamboRiverKa2_F	MKC3	Male	108861621	105548440	96.96	1335123	1.25
KalamboRiverKa2_F	MKC5	Male	119298881	115651541	96.94	1596770	1.36
KalamboRiverKa2_F	MKC7	Male	117162403	113677079	97.03	1462896	1.27
KalamboRiverKa2_F	MKC9	Male	114205971	110421026	96.69	1635963	1.46
KalamboRiverKa2_M	MKC4	Female	114403477	111038959	97.06	1362566	1.21
KalamboRiverKa2_M	MKG2	Female	118298626	114599140	96.87	1651966	1.42
KalamboRiverKa2_M	MKG7	Female	110152066	106688779	96.86	1499595	1.39
KalamboRiverKa2_M	MLE3	Female	110706974	107474719	97.08	1248791	1.15
KalamboRiverKa2_M	MLE5	Female	112807413	109539492	97.1	1276189	1.15
KalamboRiverKa2_M	MLE6	Female	118180990	114757273	97.1	1292789	1.11
KalamboRiverKa2_M	MKC1	Male	127385241	123828248	97.21	1454445	1.16
KalamboRiverKa2_M	MKC2	Male	112419141	109137320	97.08	1287313	1.17
KalamboRiverKa2_M	MKC3	Male	108843179	105602194	97.02	1332155	1.25
KalamboRiverKa2_M	MKC5	Male	119193581	115715986	97.08	1567055	1.34
KalamboRiverKa2_M	MKC7	Male	117131083	113750353	97.11	1450126	1.26
KalamboRiverKa2_M	MKC9	Male	114190972	110500041	96.77	1629719	1.46
LufubuLakeLfL_F	MFC4	Female	123473320	119947970	97.14	1246876	1.03
LufubuLakeLfL_F	MFD4	Female	118690125	114809547	96.73	1481760	1.27
LufubuLakeLfL_F	MFD5	Female	117163797	113749785	97.09	1218444	1.06
LufubuLakeLfL_F	MFD6	Female	112543297	108907127	96.77	1344542	1.22
LufubuLakeLfL_F	MFD9	Female	118158975	114573891	96.97	1169490	1.01
LufubuLakeLfL_F	MFE1	Female	124409732	120791897	97.09	1176747	0.96
LufubuLakeLfL_F	MFC1	Male	127804585	124224088	97.2	1249695	1
LufubuLakeLfL_F	MFC2	Male	116706297	113254158	97.04	1182551	1.03
LufubuLakeLfL_F	MFC3	Male	116088339	112787847	97.16	1155022	1.01
LufubuLakeLfL_F	MFC6	Male	123179485	119280106	96.83	1458901	1.21
LufubuLakeLfL_F	MFC7	Male	124584776	120558901	96.77	1569201	1.28
LufubuLakeLfL_F	MFD1	Male	112840859	109386421	96.94	1320874	1.2
LufubuLakeLfL_M	MFC4	Female	123615006	120157338	97.2	1249684	1.03
LufubuLakeLfL_M	MFD4	Female	118693883	114921069	96.82	1454146	1.25
LufubuLakeLfL_M	MFD5	Female	117168424	113864087	97.18	1203277	1.05
LufubuLakeLfL_M	MFD6	Female	112551877	108994912	96.84	1323753	1.2
LufubuLakeLfL_M	MFD9	Female	118170462	114712076	97.07	1141166	0.99
LufubuLakeLfL_M	MFE1	Female	124597528	121037867	97.14	1175989	0.96
LufubuLakeLfL_M	MFC1	Male	127650654	124248120	97.33	1191972	0.95
LufubuLakeLfL_M	MFC2	Male	116703093	113371009	97.14	1148604	1
LufubuLakeLfL_M	MFC3	Male	116098173	112893499	97.24	1131688	0.99
LufubuLakeLfL_M	MFC6	Male	123178337	119400079	96.93	1433096	1.19
LufubuLakeLfL_M	MFC7	Male	124443218	120556087	96.88	1512435	1.24
LufubuLakeLfL_M	MFD1	Male	112849655	109457445	96.99	1305588	1.18
LufubuRiverLf2_F	MFE5	Female	101645814	98647208	97.05	1117244	1.12
LufubuRiverLf2_F	MFE6	Female	115825003	112781654	97.37	1122675	0.99
LufubuRiverLf2_F	MFE8	Female	131830811	127934996	97.04	1438161	1.11
LufubuRiverLf2_F	MFF1	Female	123886657	120264127	97.08	1309950	1.07
LufubuRiverLf2_F	MFF4	Female	121963828	118364617	97.05	1287875	1.07
LufubuRiverLf2_F	MFF6	Female	185093475	180125609	97.32	1723590	0.95
LufubuRiverLf2_F	MFE3	Male	152984488	148996437	97.39	1354591	0.9
LufubuRiverLf2_F	MFE9	Male	119106685	115517035	96.99	1253758	1.07
LufubuRiverLf2_F	MFF3	Male	122523427	119139371	97.24	1236660	1.03
LufubuRiverLf2_F	MFF5	Male	125714923	122051500	97.09	1292987	1.05
LufubuRiverLf2_F	MFF7	Male	131195827	127512814	97.19	1242285	0.96
LufubuRiverLf2_F	MFF9	Male	131327766	127768048	97.29	1314560	1.02
LufubuRiverLf2_M	MFE5	Female	101627351	98713262	97.13	1094455	1.09
LufubuRiverLf2_M	MFE6	Female	115823111	112853064	97.44	1107873	0.97
LufubuRiverLf2_M	MFE8	Female	131929650	128058327	97.07	1443457	1.11
LufubuRiverLf2_M	MFF1	Female	123969445	120414785	97.13	1313854	1.08
LufubuRiverLf2_M	MFF4	Female	121962230	118462777	97.13	1273517	1.06
LufubuRiverLf2_M	MFF6	Female	185087841	180277887	97.4	1695018	0.93
LufubuRiverLf2_M	MFE3	Male	152819786	148987760	97.49	1314000	0.87
LufubuRiverLf2_M	MFE9	Male	119092479	115612295	97.08	1232084	1.05
LufubuRiverLf2_M	MFF3	Male	122515273	119196918	97.29	1225795	1.02
LufubuRiverLf2_M	MFF5	Male	125704380	122136946	97.16	1276824	1.03
LufubuRiverLf2_M	MFF7	Male	131190709	127586301	97.25	1238458	0.96
LufubuRiverLf2_M	MFF9	Male	131215075	127810621	97.41	1267508	0.98
LunzuaLakeLzL_F	MKE4	Female	113313750	109776947	96.88	1500565	1.35
LunzuaLakeLzL_F	MKE6	Female	123788460	120036457	96.97	1402069	1.15
LunzuaLakeLzL_F	MKF2	Female	142831461	138378928	96.88	1614413	1.15
LunzuaLakeLzL_F	MKF5	Female	129234176	125267206	96.93	1430642	1.13
LunzuaLakeLzL_F	MKF7	Female	111754256	108326494	96.93	1278052	1.17
LunzuaLakeLzL_F	MKF8	Female	135516375	131491960	97.03	1510625	1.14
LunzuaLakeLzL_F	MKD8	Male	90510057	87475746	96.65	1309521	1.48
LunzuaLakeLzL_F	MKE1	Male	109304970	105740660	96.74	1516128	1.42
LunzuaLakeLzL_F	MKE5	Male	110336034	106753100	96.75	1524718	1.41
LunzuaLakeLzL_F	MKE8	Male	116811108	113251870	96.95	1408778	1.23
LunzuaLakeLzL_F	MKE9	Male	126507984	122736776	97.02	1364900	1.1
LunzuaLakeLzL_F	MKF3	Male	121870631	118175158	96.97	1373643	1.15
LunzuaLakeLzL_M	MKE4	Female	113312389	109727621	96.84	1538128	1.39
LunzuaLakeLzL_M	MKE6	Female	123935216	120096442	96.9	1458066	1.2
LunzuaLakeLzL_M	MKF2	Female	142829024	138353444	96.87	1641144	1.17
LunzuaLakeLzL_M	MKF5	Female	129366861	125283778	96.84	1490839	1.17
LunzuaLakeLzL_M	MKF7	Female	111752631	108285705	96.9	1312478	1.2
LunzuaLakeLzL_M	MKF8	Female	135518936	131393236	96.96	1566378	1.18
LunzuaLakeLzL_M	MKD8	Male	90505131	87432520	96.61	1344257	1.52
LunzuaLakeLzL_M	MKE1	Male	109289982	105673551	96.69	1547509	1.45
LunzuaLakeLzL_M	MKE5	Male	110331976	106714870	96.72	1551852	1.44
LunzuaLakeLzL_M	MKE8	Male	116808547	113243273	96.95	1434808	1.25
LunzuaLakeLzL_M	MKE9	Male	126358463	122590641	97.02	1371554	1.11
LunzuaLakeLzL_M	MKF3	Male	121746355	118027032	96.95	1390485	1.16
LunzuaRiverLz1_F	MJF5	Female	130120964	126711128	97.38	1349970	1.06
LunzuaRiverLz1_F	MJF6	Female	107156632	103721692	96.79	1445174	1.38
LunzuaRiverLz1_F	MJF9	Female	110611598	106994305	96.73	1571559	1.45
LunzuaRiverLz1_F	MJG3	Female	108059775	104307519	96.53	1666732	1.57
LunzuaRiverLz1_F	MJH1	Female	111442850	107691050	96.63	1585438	1.45
LunzuaRiverLz1_F	MJH2	Female	109001205	105244506	96.55	1635835	1.53
LunzuaRiverLz1_F	MJF3	Male	106548057	103173035	96.83	1469320	1.41
LunzuaRiverLz1_F	MJF4	Male	126416320	122076081	96.57	1999281	1.61
LunzuaRiverLz1_F	MJG2	Male	108759392	105463116	96.97	1395390	1.31
LunzuaRiverLz1_F	MJG4	Male	108793002	105387579	96.87	1446445	1.36
LunzuaRiverLz1_F	MJH3	Male	109405382	105715013	96.63	1624809	1.51
LunzuaRiverLz1_F	MJH4	Male	106703339	103046323	96.57	1719324	1.64
LunzuaRiverLz1_M	MJF5	Female	130320199	126852286	97.34	1375043	1.08
LunzuaRiverLz1_M	MJF6	Female	107170872	103732877	96.79	1445409	1.38
LunzuaRiverLz1_M	MJF9	Female	110642872	107035125	96.74	1572165	1.45
LunzuaRiverLz1_M	MJG3	Female	108080866	104357352	96.55	1662258	1.57
LunzuaRiverLz1_M	MJH1	Female	111579633	107786727	96.6	1617902	1.48
LunzuaRiverLz1_M	MJH2	Female	109023534	105246093	96.54	1643251	1.54
LunzuaRiverLz1_M	MJF3	Male	106570235	103223024	96.86	1459997	1.4
LunzuaRiverLz1_M	MJF4	Male	126274406	122004261	96.62	1972655	1.59
LunzuaRiverLz1_M	MJG2	Male	108775744	105473452	96.96	1402136	1.32
LunzuaRiverLz1_M	MJG4	Male	108800397	105377883	96.85	1444100	1.35
LunzuaRiverLz1_M	MJH3	Male	109313055	105647376	96.65	1605231	1.49
LunzuaRiverLz1_M	MJH4	Male	106726329	103070467	96.57	1724208	1.65
RuziziLakeRuL_F	KZA9	Female	139610649	135526195	97.07	1611502	1.18
RuziziLakeRuL_F	KZB2	Female	127122547	123371090	97.05	1383391	1.11
RuziziLakeRuL_F	KZB5	Female	93476629	90634763	96.96	1134376	1.24
RuziziLakeRuL_F	KZB6	Female	110422702	107039325	96.94	1341243	1.24
RuziziLakeRuL_F	KZB8	Female	97203216	94001885	96.71	1328295	1.39
RuziziLakeRuL_F	KZB9	Female	87073019	84377976	96.9	1086051	1.27
RuziziLakeRuL_F	KZC6	Female	83766235	81151797	96.88	1081348	1.32
RuziziLakeRuL_F	KZC7	Female	80128107	77720142	96.99	920767	1.17
RuziziLakeRuL_F	KZA1	Male	122380444	118640136	96.94	1445234	1.2
RuziziLakeRuL_F	KZA2	Male	113449066	110185988	97.12	1252412	1.13
RuziziLakeRuL_F	KZA3	Male	144347756	139895256	96.92	1751152	1.24
RuziziLakeRuL_F	KZA5	Male	102898385	100044747	97.23	1003502	0.99
RuziziLakeRuL_F	KZB3	Male	119488128	115993672	97.08	1334806	1.14
RuziziLakeRuL_F	KZC8	Male	82254737	79672906	96.86	1073379	1.33
RuziziLakeRuL_M	KZA9	Female	139890798	135524006	96.88	1681938	1.23
RuziziLakeRuL_M	KZB2	Female	127380031	123351610	96.84	1449425	1.16
RuziziLakeRuL_M	KZB5	Female	93558567	90584448	96.82	1156791	1.26
RuziziLakeRuL_M	KZB6	Female	110515932	106978382	96.8	1363424	1.26
RuziziLakeRuL_M	KZB8	Female	97280455	93926193	96.55	1346848	1.41
RuziziLakeRuL_M	KZB9	Female	87143548	84304993	96.74	1112805	1.3
RuziziLakeRuL_M	KZC6	Female	83841577	81115715	96.75	1096548	1.34
RuziziLakeRuL_M	KZC7	Female	80204600	77685774	96.86	938154	1.19
RuziziLakeRuL_M	KZA1	Male	122321865	118378529	96.78	1465742	1.22
RuziziLakeRuL_M	KZA2	Male	113544069	110078354	96.95	1288865	1.16
RuziziLakeRuL_M	KZA3	Male	144306745	139681567	96.79	1769756	1.25
RuziziLakeRuL_M	KZA5	Male	102977524	99978531	97.09	1023989	1.02
RuziziLakeRuL_M	KZB3	Male	119590678	115907288	96.92	1365732	1.17
RuziziLakeRuL_M	KZC8	Male	82318546	79591549	96.69	1090599	1.35
RuziziStreamRu1_F	KBB9	Female	105103815	101874578	96.93	1249945	1.21
RuziziStreamRu1_F	KBC9	Female	250650870	241854328	96.49	3659898	1.49
RuziziStreamRu1_F	KBC3	Male	124781121	121034001	97	1393850	1.14
RuziziStreamRu1_F	KBC4	Male	142194592	137150994	96.45	1860006	1.35
RuziziStreamRu1_F	KBC5	Male	106248915	103090228	97.03	1172091	1.13
RuziziStreamRu1_F	KBC6	Male	245670671	237973774	96.87	3245079	1.35
RuziziStreamRu1_F	KBC7	Male	285479580	275933970	96.66	4027622	1.44
RuziziStreamRu1_F	KBC8	Male	215066907	208129126	96.77	2876773	1.37
RuziziStreamRu1_F	KBG6	Male	127860152	123942603	96.94	1516911	1.21
RuziziStreamRu1_F	KBG7	Male	148868364	144352610	96.97	1725300	1.18
RuziziStreamRu1_M	KBB9	Female	105028178	102235109	97.34	1120633	1.09
RuziziStreamRu1_M	KBC9	Female	250519315	242871953	96.95	3306490	1.35
RuziziStreamRu1_M	KBC3	Male	124603940	121394083	97.42	1220545	1
RuziziStreamRu1_M	KBC4	Male	141980088	137539308	96.87	1703894	1.24
RuziziStreamRu1_M	KBC5	Male	106059781	103375352	97.47	1012049	0.97
RuziziStreamRu1_M	KBC6	Male	245107131	238522656	97.31	2876653	1.19
RuziziStreamRu1_M	KBC7	Male	284772377	276612616	97.13	3544249	1.27
RuziziStreamRu1_M	KBC8	Male	214703669	208770549	97.24	2549956	1.21
RuziziStreamRu1_M	KBG6	Male	127659773	124308812	97.38	1331359	1.06
RuziziStreamRu1_M	KBG7	Male	148634605	144833785	97.44	1500930	1.03
