# Supplementary material for: No evidence for sex chromosomes in natural populations of the cichlid fish Astatotilapia burtoni
Source: G3 (Bethesda). 2023 Jan 17;13(3):jkad011. doi: 10.1093/g3journal/jkad011 (PMC9997565; doi:10.1093/g3journal/jkad011)
Supplement: jkad011_Supplementary_Data [file jkad011_supplementary_data.zip › Table_S5.xlsx]

## Sheet: NumberSig_windowsPerChromoAndSe
Table S5. Statistics for the number of significant 10Kb windows found per chromosome in each one of the de novo assemblies generated. For each chromosome the associated one-sided Fisher’s exact test for the number of significant windows per each population and sex associated p-value, 95% confidence interval, odds ratio, and Bonferroni adjusted p-value are shown.
Linkage Group	Population	Sex of the assembly	Nr. Windows in 10kb	Sig. Windows	Sig. Windows Cor. LG size	p-value	Conf. Interval (95%)	OR	p-value adjusted
LG01	ChitiliLakeChL	F	3366	5	0.122941	0.758	0.305-Inf	0.787599	1
LG02	ChitiliLakeChL	F	2960	10	0.273823	0.0506	0.9977-Inf	1.88484	1
LG03	ChitiliLakeChL	F	2817	3	0.0342583	0.9	0.1506-Inf	0.559945	1
LG04	ChitiliLakeChL	F	2626	6	0.168776	0.366	0.5285-Inf	1.23687	1
LG05	ChitiliLakeChL	F	3186	5	0.125913	0.714	0.3232-Inf	0.834525	1
LG06	ChitiliLakeChL	F	3218	7	0.164978	0.394	0.541-Inf	1.17648	1
LG07	ChitiliLakeChL	F	5516	3	0.0463177	0.998	0.0736-Inf	0.273778	1
LG08	ChitiliLakeChL	F	2438	8	0.262037	0.0865	0.8828-Inf	1.81378	1
LG09	ChitiliLakeChL	F	2430	3	0.083682	0.835	0.1756-Inf	0.653155	1
LG10	ChitiliLakeChL	F	2750	9	0.259366	0.0724	0.9254-Inf	1.81578	1
LG11	ChitiliLakeChL	F	2987	2	0.0509165	0.977	0.0611-Inf	0.348123	1
LG12	ChitiliLakeChL	F	3125	0	0	1	0-Inf	0	1
LG13	ChitiliLakeChL	F	2779	9	0.259142	0.0762	0.9153-Inf	1.796	1
LG14	ChitiliLakeChL	F	3135	1	0.0246853	0.998	0.0084-Inf	0.164063	1
LG15	ChitiliLakeChL	F	3184	2	0.0503905	0.984	0.0572-Inf	0.325564	1
LG16	ChitiliLakeChL	F	2835	4	0.110988	0.779	0.2516-Inf	0.748046	1
LG17	ChitiliLakeChL	F	3192	2	0.0514933	0.984	0.0571-Inf	0.324707	1
LG18	ChitiliLakeChL	F	2808	15	0.388199	0.000245	1.8704-Inf	3.12941	0.00539
LG19	ChitiliLakeChL	F	2556	3	0.0968992	0.86	0.1666-Inf	0.619705	1
LG20	ChitiliLakeChL	F	2954	22	0.592353	2.91e-08	3.0344-Inf	4.65914	6.402e-07
LG22	ChitiliLakeChL	F	2616	5	0.127551	0.541	0.3972-Inf	1.02581	1
LG23	ChitiliLakeChL	F	3414	1	0.021901	0.999	0.0077-Inf	0.149993	1
LG01	ChitiliLakeChL	M	3311	37	0.909761	4.55e-11	2.8953-Inf	3.99746	1.001e-09
LG02	ChitiliLakeChL	M	2931	5	0.136911	0.962	0.2011-Inf	0.515582	1
LG03	ChitiliLakeChL	M	2836	14	0.159872	0.0779	0.9308-Inf	1.56605	1
LG04	ChitiliLakeChL	M	2639	11	0.309423	0.237	0.7214-Inf	1.30595	1
LG05	ChitiliLakeChL	M	3086	2	0.0503651	1	0.0339-Inf	0.192449	1
LG06	ChitiliLakeChL	M	3206	19	0.447796	0.00842	1.2316-Inf	1.91872	0.18524
LG07	ChitiliLakeChL	M	5481	4	0.061757	1	0.0713-Inf	0.21053	1
LG08	ChitiliLakeChL	M	2452	12	0.393056	0.102	0.8782-Inf	1.54647	1
LG09	ChitiliLakeChL	M	2464	7	0.195258	0.688	0.4054-Inf	0.874222	1
LG10	ChitiliLakeChL	M	2724	9	0.259366	0.521	0.5264-Inf	1.02289	1
LG11	ChitiliLakeChL	M	3014	6	0.152749	0.928	0.2601-Inf	0.60392	1
LG12	ChitiliLakeChL	M	3066	10	0.259067	0.534	0.5398-Inf	1.0092	1
LG13	ChitiliLakeChL	M	2759	5	0.143968	0.946	0.2142-Inf	0.549264	1
LG14	ChitiliLakeChL	M	3114	5	0.123426	0.975	0.1887-Inf	0.483846	1
LG15	ChitiliLakeChL	M	3194	6	0.151172	0.949	0.2447-Inf	0.568207	1
LG16	ChitiliLakeChL	M	2844	13	0.36071	0.134	0.8392-Inf	1.44222	1
LG17	ChitiliLakeChL	M	3187	7	0.180227	0.894	0.3097-Inf	0.667842	1
LG18	ChitiliLakeChL	M	2821	6	0.15528	0.897	0.2787-Inf	0.647286	1
LG19	ChitiliLakeChL	M	2533	4	0.129199	0.965	0.1618-Inf	0.477932	1
LG20	ChitiliLakeChL	M	2888	9	0.242326	0.592	0.4951-Inf	0.96214	1
LG22	ChitiliLakeChL	M	2607	18	0.459184	0.00218	1.4243-Inf	2.24727	0.04796
LG23	ChitiliLakeChL	M	3432	7	0.153307	0.931	0.2865-Inf	0.617671	1
LG01	ChitiliRiverCh1	F	3362	1	0.0245881	0.999	0.0066-Inf	0.129449	1
LG02	ChitiliRiverCh1	F	2933	15	0.410734	0.00206	1.4962-Inf	2.49118	0.04532
LG03	ChitiliRiverCh1	F	2864	19	0.216969	1.79e-05	2.1239-Inf	3.34141	0.0003938
LG04	ChitiliRiverCh1	F	2591	9	0.253165	0.117	0.8307-Inf	1.62429	1
LG05	ChitiliRiverCh1	F	3156	8	0.201461	0.389	0.5692-Inf	1.16537	1
LG06	ChitiliRiverCh1	F	3264	4	0.0942729	0.931	0.184-Inf	0.545965	1
LG07	ChitiliRiverCh1	F	5567	7	0.108075	0.965	0.2545-Inf	0.551552	1
LG08	ChitiliRiverCh1	F	2453	5	0.163773	0.628	0.3598-Inf	0.926914	1
LG09	ChitiliRiverCh1	F	2464	5	0.13947	0.632	0.3582-Inf	0.92261	1
LG10	ChitiliRiverCh1	F	2702	4	0.115274	0.848	0.2243-Inf	0.665522	1
LG11	ChitiliRiverCh1	F	2998	7	0.178208	0.487	0.4927-Inf	1.06815	1
LG12	ChitiliRiverCh1	F	3078	4	0.103627	0.91	0.1957-Inf	0.580694	1
LG13	ChitiliRiverCh1	F	2765	6	0.172761	0.568	0.4238-Inf	0.989119	1
LG14	ChitiliRiverCh1	F	3112	3	0.0740558	0.969	0.1152-Inf	0.427399	1
LG15	ChitiliRiverCh1	F	3170	7	0.176367	0.547	0.4646-Inf	1.00738	1
LG16	ChitiliRiverCh1	F	2878	1	0.0277469	0.998	0.0078-Inf	0.152381	1
LG17	ChitiliRiverCh1	F	3161	4	0.102987	0.92	0.1903-Inf	0.564691	1
LG18	ChitiliRiverCh1	F	2825	5	0.1294	0.746	0.3106-Inf	0.799995	1
LG19	ChitiliRiverCh1	F	2531	9	0.290698	0.106	0.8512-Inf	1.66449	1
LG20	ChitiliRiverCh1	F	2943	9	0.242326	0.199	0.7271-Inf	1.4216	1
LG22	ChitiliRiverCh1	F	2622	0	0	1	0-Inf	0	1
LG23	ChitiliRiverCh1	F	3451	15	0.328515	0.00904	1.2606-Inf	2.09846	0.19888
LG01	ChitiliRiverCh1	M	3419	7	0.172117	0.955	0.2677-Inf	0.576752	1
LG02	ChitiliRiverCh1	M	2945	4	0.109529	0.992	0.1287-Inf	0.380149	1
LG03	ChitiliRiverCh1	M	2827	7	0.0799361	0.863	0.3269-Inf	0.704338	1
LG04	ChitiliRiverCh1	M	2626	3	0.0843882	0.995	0.0865-Inf	0.319869	1
LG05	ChitiliRiverCh1	M	3190	35	0.88139	1.85e-09	2.5734-Inf	3.57399	4.07e-08
LG06	ChitiliRiverCh1	M	3238	26	0.612774	6.71e-05	1.7085-Inf	2.49225	0.0014762
LG07	ChitiliRiverCh1	M	5553	4	0.061757	1	0.0655-Inf	0.193272	1
LG08	ChitiliRiverCh1	M	2439	0	0	1	0-Inf	0	1
LG09	ChitiliRiverCh1	M	2426	10	0.27894	0.334	0.6411-Inf	1.19775	1
LG10	ChitiliRiverCh1	M	2727	13	0.37464	0.155	0.8147-Inf	1.3985	1
LG11	ChitiliRiverCh1	M	2978	17	0.43279	0.0314	1.0649-Inf	1.70073	0.6908
LG12	ChitiliRiverCh1	M	3091	10	0.259067	0.633	0.4977-Inf	0.929551	1
LG13	ChitiliRiverCh1	M	2776	5	0.143968	0.966	0.1982-Inf	0.50789	1
LG14	ChitiliRiverCh1	M	3065	3	0.0740558	0.999	0.0736-Inf	0.27214	1
LG15	ChitiliRiverCh1	M	3243	9	0.226757	0.796	0.4078-Inf	0.791556	1
LG16	ChitiliRiverCh1	M	2852	2	0.0554939	1	0.0344-Inf	0.194723	1
LG17	ChitiliRiverCh1	M	3180	13	0.334706	0.312	0.6933-Inf	1.19002	1
LG18	ChitiliRiverCh1	M	2804	25	0.646998	1.73e-05	1.8883-Inf	2.7752	0.0003806
LG19	ChitiliRiverCh1	M	2517	8	0.258398	0.648	0.4489-Inf	0.913165	1
LG20	ChitiliRiverCh1	M	2926	8	0.215401	0.799	0.3836-Inf	0.780187	1
LG22	ChitiliRiverCh1	M	2623	2	0.0510204	0.999	0.0375-Inf	0.212492	1
LG23	ChitiliRiverCh1	M	3502	22	0.481822	0.00548	1.262-Inf	1.90158	0.12056
LG01	KalamboLakeKaL	F	3394	0	0	1	0-Inf	0	1
LG02	KalamboLakeKaL	F	2946	3	0.0821468	0.703	0.221-Inf	0.827443	1
LG03	KalamboLakeKaL	F	2841	2	0.0228389	0.867	0.0988-Inf	0.565603	1
LG04	KalamboLakeKaL	F	2614	0	0	1	0-Inf	0	1
LG05	KalamboLakeKaL	F	3187	4	0.10073	0.55	0.3434-Inf	1.02929	1
LG06	KalamboLakeKaL	F	3259	6	0.141409	0.208	0.6553-Inf	1.54872	1
LG07	KalamboLakeKaL	F	5560	4	0.061757	0.916	0.1895-Inf	0.567792	1
LG08	KalamboLakeKaL	F	2439	4	0.131019	0.348	0.4541-Inf	1.36119	1
LG09	KalamboLakeKaL	F	2495	3	0.083682	0.592	0.2628-Inf	0.984066	1
LG10	KalamboLakeKaL	F	2706	3	0.0864553	0.647	0.2415-Inf	0.904284	1
LG11	KalamboLakeKaL	F	2995	0	0	1	0-Inf	0	1
LG12	KalamboLakeKaL	F	3079	5	0.129534	0.323	0.5188-Inf	1.35182	1
LG13	KalamboLakeKaL	F	2788	4	0.115174	0.445	0.3951-Inf	1.18414	1
LG14	KalamboLakeKaL	F	3122	2	0.0493705	0.899	0.0895-Inf	0.512409	1
LG15	KalamboLakeKaL	F	3196	5	0.125976	0.352	0.4989-Inf	1.29987	1
LG16	KalamboLakeKaL	F	2824	4	0.110988	0.454	0.3898-Inf	1.16837	1
LG17	KalamboLakeKaL	F	3197	2	0.0514933	0.907	0.0873-Inf	0.499793	1
LG18	KalamboLakeKaL	F	2833	1	0.0258799	0.971	0.0142-Inf	0.280035	1
LG19	KalamboLakeKaL	F	2519	11	0.355297	0.000245	2.1475-Inf	3.98818	0.00539
LG20	KalamboLakeKaL	F	2949	14	0.376952	1.27e-05	2.5955-Inf	4.49863	0.0002794
LG22	KalamboLakeKaL	F	2651	0	0	1	0-Inf	0	1
LG23	KalamboLakeKaL	F	3475	5	0.109505	0.42	0.4568-Inf	1.19014	1
LG01	KalamboLakeKaL	M	3381	9	0.221293	0.812	0.4003-Inf	0.777164	1
LG02	KalamboLakeKaL	M	2953	5	0.136911	0.973	0.1905-Inf	0.488221	1
LG03	KalamboLakeKaL	M	2783	15	0.171292	0.0525	0.9927-Inf	1.6377	1
LG04	KalamboLakeKaL	M	2656	9	0.253165	0.546	0.5156-Inf	1.00128	1
LG05	KalamboLakeKaL	M	3169	5	0.125913	0.984	0.1769-Inf	0.453366	1
LG06	KalamboLakeKaL	M	3228	21	0.494933	0.00338	1.3285-Inf	2.02241	0.07436
LG07	KalamboLakeKaL	M	5627	15	0.231589	0.864	0.4683-Inf	0.77207	1
LG08	KalamboLakeKaL	M	2470	7	0.229283	0.734	0.3859-Inf	0.831748	1
LG09	KalamboLakeKaL	M	2468	3	0.083682	0.991	0.0946-Inf	0.349834	1
LG10	KalamboLakeKaL	M	2761	24	0.691643	2.58e-05	1.8679-Inf	2.76822	0.0005676
LG11	KalamboLakeKaL	M	3010	14	0.356415	0.144	0.8332-Inf	1.40062	1
LG12	KalamboLakeKaL	M	3128	10	0.259067	0.618	0.5042-Inf	0.941883	1
LG13	KalamboLakeKaL	M	2728	8	0.230348	0.708	0.4233-Inf	0.861231	1
LG14	KalamboLakeKaL	M	3129	5	0.123426	0.982	0.1793-Inf	0.459458	1
LG15	KalamboLakeKaL	M	3195	3	0.0755858	0.999	0.0723-Inf	0.267121	1
LG16	KalamboLakeKaL	M	2857	17	0.471698	0.018	1.1416-Inf	1.82406	0.396
LG17	KalamboLakeKaL	M	3182	9	0.23172	0.754	0.4267-Inf	0.828484	1
LG18	KalamboLakeKaL	M	2817	23	0.595238	9.81e-05	1.729-Inf	2.5836	0.0021582
LG19	KalamboLakeKaL	M	2531	5	0.161499	0.932	0.2238-Inf	0.573533	1
LG20	KalamboLakeKaL	M	2961	13	0.350027	0.206	0.7668-Inf	1.31661	1
LG22	KalamboLakeKaL	M	2642	8	0.204082	0.674	0.4377-Inf	0.890537	1
LG23	KalamboLakeKaL	M	3464	0	0	1	0-Inf	0	1
LG01	KalamboRiverKa1	F	3350	0	0	1	0-Inf	0	1
LG02	KalamboRiverKa1	F	2922	10	0.273823	0.494	0.5579-Inf	1.04297	1
LG03	KalamboRiverKa1	F	2801	21	0.239808	0.000414	1.5922-Inf	2.42597	0.009108
LG04	KalamboRiverKa1	F	2588	15	0.421941	0.0249	1.1045-Inf	1.82329	0.5478
LG05	KalamboRiverKa1	F	3186	7	0.176278	0.903	0.3046-Inf	0.656571	1
LG06	KalamboRiverKa1	F	3227	11	0.259251	0.495	0.5741-Inf	1.03882	1
LG07	KalamboRiverKa1	F	5533	14	0.216149	0.878	0.4481-Inf	0.753255	1
LG08	KalamboRiverKa1	F	2449	6	0.196528	0.819	0.3176-Inf	0.737351	1
LG09	KalamboRiverKa1	F	2466	16	0.446304	0.00792	1.2667-Inf	2.05659	0.17424
LG10	KalamboRiverKa1	F	2717	26	0.74928	1.23e-06	2.1814-Inf	3.18729	2.706e-05
LG11	KalamboRiverKa1	F	2963	9	0.229124	0.642	0.4738-Inf	0.920325	1
LG12	KalamboRiverKa1	F	3067	9	0.233161	0.682	0.4569-Inf	0.887575	1
LG13	KalamboRiverKa1	F	2815	11	0.316729	0.323	0.6626-Inf	1.19917	1
LG14	KalamboRiverKa1	F	3125	4	0.0987411	0.993	0.1277-Inf	0.377198	1
LG15	KalamboRiverKa1	F	3193	4	0.100781	0.994	0.1248-Inf	0.36876	1
LG16	KalamboRiverKa1	F	2854	7	0.194229	0.832	0.3418-Inf	0.736972	1
LG17	KalamboRiverKa1	F	3190	3	0.07724	0.998	0.0745-Inf	0.275477	1
LG18	KalamboRiverKa1	F	2816	9	0.232919	0.582	0.4997-Inf	0.970756	1
LG19	KalamboRiverKa1	F	2480	15	0.484496	0.0178	1.1547-Inf	1.90648	0.3916
LG20	KalamboRiverKa1	F	2928	9	0.242326	0.628	0.4797-Inf	0.931872	1
LG22	KalamboRiverKa1	F	2598	2	0.0510204	0.998	0.04-Inf	0.226516	1
LG23	KalamboRiverKa1	F	3423	12	0.262812	0.452	0.6082-Inf	1.07026	1
LG01	KalamboRiverKa1	M	3389	8	0.196705	0.994	0.2308-Inf	0.467813	1
LG02	KalamboRiverKa1	M	2946	4	0.109529	1	0.0908-Inf	0.267343	1
LG03	KalamboRiverKa1	M	2840	26	0.296905	0.00185	1.3465-Inf	1.95211	0.0407
LG04	KalamboRiverKa1	M	2603	7	0.196906	0.973	0.2504-Inf	0.538013	1
LG05	KalamboRiverKa1	M	3174	8	0.201461	0.989	0.2473-Inf	0.501261	1
LG06	KalamboRiverKa1	M	3215	35	0.824888	1.02e-05	1.7292-Inf	2.38261	0.0002244
LG07	KalamboRiverKa1	M	5623	39	0.602131	0.0179	1.0886-Inf	1.47504	0.3938
LG08	KalamboRiverKa1	M	2415	6	0.196528	0.979	0.2147-Inf	0.496856	1
LG09	KalamboRiverKa1	M	2421	7	0.195258	0.954	0.2701-Inf	0.580211	1
LG10	KalamboRiverKa1	M	2698	37	1.06628	2.23e-08	2.2354-Inf	3.05519	4.906e-07
LG11	KalamboRiverKa1	M	3022	9	0.229124	0.962	0.308-Inf	0.595826	1
LG12	KalamboRiverKa1	M	3075	16	0.414508	0.438	0.6605-Inf	1.06585	1
LG13	KalamboRiverKa1	M	2845	7	0.201555	0.987	0.2283-Inf	0.490286	1
LG14	KalamboRiverKa1	M	3118	2	0.0493705	1	0.0221-Inf	0.125076	1
LG15	KalamboRiverKa1	M	3159	12	0.302343	0.851	0.4375-Inf	0.766179	1
LG16	KalamboRiverKa1	M	2857	17	0.471698	0.239	0.7726-Inf	1.22783	1
LG17	KalamboRiverKa1	M	3233	21	0.54068	0.117	0.8925-Inf	1.35055	1
LG18	KalamboRiverKa1	M	2837	8	0.207039	0.969	0.2782-Inf	0.563935	1
LG19	KalamboRiverKa1	M	2559	17	0.549096	0.128	0.867-Inf	1.37812	1
LG20	KalamboRiverKa1	M	2975	12	0.323102	0.792	0.466-Inf	0.816103	1
LG22	KalamboRiverKa1	M	2594	18	0.459184	0.0894	0.9211-Inf	1.44378	1
LG23	KalamboRiverKa1	M	3445	14	0.306614	0.798	0.4911-Inf	0.821407	1
LG01	KalamboRiverKa2	F	3353	2	0.0491763	0.998	0.0405-Inf	0.2301	1
LG02	KalamboRiverKa2	F	2958	17	0.465498	0.0012	1.534-Inf	2.46705	0.0264
LG03	KalamboRiverKa2	F	2806	14	0.159872	0.0107	1.2437-Inf	2.10302	0.2354
LG04	KalamboRiverKa2	F	2599	1	0.0281294	0.999	0.0076-Inf	0.149221	1
LG05	KalamboRiverKa2	F	3209	5	0.125913	0.905	0.2389-Inf	0.614188	1
LG06	KalamboRiverKa2	F	3261	0	0	1	0-Inf	0	1
LG07	KalamboRiverKa2	F	5577	30	0.463177	4.81e-05	1.6876-Inf	2.42446	0.0010582
LG08	KalamboRiverKa2	F	2479	6	0.196528	0.584	0.4172-Inf	0.971838	1
LG09	KalamboRiverKa2	F	2478	5	0.13947	0.742	0.313-Inf	0.804866	1
LG10	KalamboRiverKa2	F	2710	8	0.230548	0.362	0.5857-Inf	1.19661	1
LG11	KalamboRiverKa2	F	3021	3	0.0763747	0.982	0.1046-Inf	0.387587	1
LG12	KalamboRiverKa2	F	3123	3	0.0777202	0.985	0.101-Inf	0.374318	1
LG13	KalamboRiverKa2	F	2794	7	0.201555	0.546	0.4656-Inf	1.00743	1
LG14	KalamboRiverKa2	F	3122	5	0.123426	0.892	0.2459-Inf	0.632193	1
LG15	KalamboRiverKa2	F	3169	8	0.201562	0.534	0.4971-Inf	1.01556	1
LG16	KalamboRiverKa2	F	2840	10	0.277469	0.172	0.7688-Inf	1.4434	1
LG17	KalamboRiverKa2	F	3118	0	0	1	0-Inf	0	1
LG18	KalamboRiverKa2	F	2792	4	0.10352	0.92	0.1907-Inf	0.564865	1
LG19	KalamboRiverKa2	F	2550	4	0.129199	0.882	0.2096-Inf	0.62089	1
LG20	KalamboRiverKa2	F	2953	13	0.350027	0.0337	1.0646-Inf	1.83817	0.7414
LG22	KalamboRiverKa2	F	2639	18	0.459184	0.000112	1.8687-Inf	2.96551	0.002464
LG23	KalamboRiverKa2	F	3412	4	0.087604	0.973	0.1545-Inf	0.457642	1
LG01	KalamboRiverKa2	M	3379	46	1.13105	6.49e-08	1.9533-Inf	2.58144	1.4278e-06
LG02	KalamboRiverKa2	M	2943	30	0.821468	0.00188	1.3139-Inf	1.85224	0.04136
LG03	KalamboRiverKa2	M	2826	5	0.0570972	1	0.1168-Inf	0.298331	1
LG04	KalamboRiverKa2	M	2637	2	0.0562588	1	0.0225-Inf	0.127097	1
LG05	KalamboRiverKa2	M	3168	23	0.579199	0.148	0.8675-Inf	1.28529	1
LG06	KalamboRiverKa2	M	3225	10	0.235682	0.99	0.2837-Inf	0.527223	1
LG07	KalamboRiverKa2	M	5560	46	0.710205	0.00794	1.141-Inf	1.50709	0.17468
LG08	KalamboRiverKa2	M	2467	11	0.360301	0.839	0.4281-Inf	0.77024	1
LG09	KalamboRiverKa2	M	2458	24	0.669456	0.0086	1.1957-Inf	1.75701	0.1892
LG10	KalamboRiverKa2	M	2716	11	0.317003	0.912	0.3873-Inf	0.696644	1
LG11	KalamboRiverKa2	M	3024	25	0.636456	0.0444	1.0132-Inf	1.4765	0.9768
LG12	KalamboRiverKa2	M	3139	11	0.284974	0.973	0.3327-Inf	0.598477	1
LG13	KalamboRiverKa2	M	2764	3	0.0863807	1	0.0494-Inf	0.182106	1
LG14	KalamboRiverKa2	M	3134	28	0.691187	0.0145	1.1266-Inf	1.60737	0.319
LG15	KalamboRiverKa2	M	3231	3	0.0755858	1	0.0419-Inf	0.15463	1
LG16	KalamboRiverKa2	M	2867	23	0.63818	0.068	0.9637-Inf	1.42798	1
LG17	KalamboRiverKa2	M	3172	3	0.07724	1	0.0428-Inf	0.157655	1
LG18	KalamboRiverKa2	M	2847	7	0.181159	0.997	0.1943-Inf	0.416929	1
LG19	KalamboRiverKa2	M	2542	20	0.645995	0.0975	0.914-Inf	1.39578	1
LG20	KalamboRiverKa2	M	2915	31	0.83468	0.000817	1.3836-Inf	1.93946	0.017974
LG22	KalamboRiverKa2	M	2622	22	0.561224	0.05	0.9999-Inf	1.49564	1
LG23	KalamboRiverKa2	M	3482	3	0.065703	1	0.0388-Inf	0.142911	1
LG01	LufubuLakeLfL	F	3369	3	0.0737644	0.982	0.1042-Inf	0.386661	1
LG02	LufubuLakeLfL	F	2948	10	0.273823	0.124	0.8296-Inf	1.56082	1
LG03	LufubuLakeLfL	F	2814	7	0.0799361	0.438	0.5176-Inf	1.12188	1
LG04	LufubuLakeLfL	F	2642	3	0.0843882	0.937	0.1344-Inf	0.498797	1
LG05	LufubuLakeLfL	F	3195	8	0.201461	0.42	0.5524-Inf	1.13051	1
LG06	LufubuLakeLfL	F	3262	0	0	1	0-Inf	0	1
LG07	LufubuLakeLfL	F	5565	18	0.277906	0.0708	0.952-Inf	1.51411	1
LG08	LufubuLakeLfL	F	2474	5	0.163773	0.649	0.3507-Inf	0.903201	1
LG09	LufubuLakeLfL	F	2439	3	0.083682	0.912	0.1461-Inf	0.542065	1
LG10	LufubuLakeLfL	F	2767	9	0.259366	0.166	0.7623-Inf	1.48997	1
LG11	LufubuLakeLfL	F	2996	5	0.127291	0.802	0.2872-Inf	0.739551	1
LG12	LufubuLakeLfL	F	3075	5	0.129534	0.82	0.2795-Inf	0.719632	1
LG13	LufubuLakeLfL	F	2764	24	0.691045	1.26e-08	2.9852-Inf	4.47668	2.772e-07
LG14	LufubuLakeLfL	F	3136	3	0.0740558	0.973	0.1124-Inf	0.416935	1
LG15	LufubuLakeLfL	F	3225	8	0.201562	0.43	0.547-Inf	1.11944	1
LG16	LufubuLakeLfL	F	2853	4	0.110988	0.884	0.2084-Inf	0.61824	1
LG17	LufubuLakeLfL	F	3165	2	0.0514933	0.994	0.0481-Inf	0.273332	1
LG18	LufubuLakeLfL	F	2840	2	0.0517598	0.988	0.0539-Inf	0.306181	1
LG19	LufubuLakeLfL	F	2571	3	0.0968992	0.929	0.1383-Inf	0.513152	1
LG20	LufubuLakeLfL	F	2952	19	0.511578	3.41e-05	2.0194-Inf	3.1749	0.0007502
LG22	LufubuLakeLfL	F	2630	1	0.0255102	0.997	0.0084-Inf	0.164666	1
LG23	LufubuLakeLfL	F	3457	8	0.175208	0.508	0.5084-Inf	1.04036	1
LG01	LufubuLakeLfL	M	3413	45	1.10647	1.25e-11	2.6726-Inf	3.5662	2.75e-10
LG02	LufubuLakeLfL	M	2944	2	0.0547645	1	0.0274-Inf	0.154805	1
LG03	LufubuLakeLfL	M	2808	14	0.159872	0.297	0.7127-Inf	1.19455	1
LG04	LufubuLakeLfL	M	2591	5	0.140647	0.986	0.1749-Inf	0.44752	1
LG05	LufubuLakeLfL	M	3192	9	0.226643	0.924	0.3396-Inf	0.657822	1
LG06	LufubuLakeLfL	M	3220	15	0.353523	0.382	0.6768-Inf	1.11275	1
LG07	LufubuLakeLfL	M	5597	24	0.370542	0.494	0.6918-Inf	1.02012	1
LG08	LufubuLakeLfL	M	2491	10	0.327547	0.605	0.5105-Inf	0.95148	1
LG09	LufubuLakeLfL	M	2451	1	0.027894	1	0.0047-Inf	0.0933477	1
LG10	LufubuLakeLfL	M	2730	11	0.317003	0.602	0.5294-Inf	0.954986	1
LG11	LufubuLakeLfL	M	3002	4	0.101833	0.999	0.1037-Inf	0.30575	1
LG12	LufubuLakeLfL	M	3144	19	0.492228	0.0744	0.9475-Inf	1.4692	1
LG13	LufubuLakeLfL	M	2771	22	0.633458	0.00359	1.3099-Inf	1.96751	0.07898
LG14	LufubuLakeLfL	M	3136	10	0.246853	0.854	0.4012-Inf	0.747625	1
LG15	LufubuLakeLfL	M	3189	8	0.201562	0.961	0.2873-Inf	0.582995	1
LG16	LufubuLakeLfL	M	2879	33	0.915649	2.3e-07	2.13-Inf	2.97105	5.06e-06
LG17	LufubuLakeLfL	M	3204	9	0.23172	0.926	0.3383-Inf	0.655228	1
LG18	LufubuLakeLfL	M	2808	3	0.0776398	1	0.0663-Inf	0.244953	1
LG19	LufubuLakeLfL	M	2536	4	0.129199	0.994	0.1236-Inf	0.36465	1
LG20	LufubuLakeLfL	M	2948	19	0.511578	0.0449	1.014-Inf	1.57231	0.9878
LG22	LufubuLakeLfL	M	2628	6	0.153061	0.967	0.2294-Inf	0.531254	1
LG23	LufubuLakeLfL	M	3480	11	0.240911	0.871	0.4102-Inf	0.739802	1
LG01	LufubuRiverLf2	F	3377	31	0.762233	1.89e-05	1.743-Inf	2.45773	0.0004158
LG02	LufubuRiverLf2	F	2927	19	0.520263	0.0289	1.0711-Inf	1.66207	0.6358
LG03	LufubuRiverLf2	F	2834	7	0.0799361	0.941	0.2798-Inf	0.602024	1
LG04	LufubuRiverLf2	F	2641	7	0.196906	0.91	0.3012-Inf	0.64808	1
LG05	LufubuRiverLf2	F	3191	17	0.428104	0.148	0.845-Inf	1.34617	1
LG06	LufubuRiverLf2	F	3278	10	0.235682	0.854	0.4008-Inf	0.747359	1
LG07	LufubuRiverLf2	F	5550	6	0.0926355	1	0.1084-Inf	0.251044	1
LG08	LufubuRiverLf2	F	2453	9	0.294792	0.658	0.4682-Inf	0.907551	1
LG09	LufubuRiverLf2	F	2399	12	0.334728	0.263	0.7146-Inf	1.25441	1
LG10	LufubuRiverLf2	F	2767	2	0.0576369	1	0.0305-Inf	0.172758	1
LG11	LufubuRiverLf2	F	3019	2	0.0509165	1	0.0279-Inf	0.157707	1
LG12	LufubuRiverLf2	F	3112	1	0.0259067	1	0.0039-Inf	0.0760937	1
LG13	LufubuRiverLf2	F	2795	34	0.978981	1.2e-08	2.402-Inf	3.33841	2.64e-07
LG14	LufubuRiverLf2	F	3090	3	0.0740558	1	0.0628-Inf	0.231814	1
LG15	LufubuRiverLf2	F	3242	22	0.554296	0.0124	1.1648-Inf	1.75042	0.2728
LG16	LufubuRiverLf2	F	2866	0	0	1	0-Inf	0	1
LG17	LufubuRiverLf2	F	3106	30	0.7724	1e-05	1.8248-Inf	2.58728	0.00022
LG18	LufubuRiverLf2	F	2835	7	0.181159	0.941	0.2797-Inf	0.601802	1
LG19	LufubuRiverLf2	F	2532	24	0.775194	0.000107	1.6919-Inf	2.49898	0.002354
LG20	LufubuRiverLf2	F	2961	5	0.134626	0.993	0.1592-Inf	0.407344	1
LG22	LufubuRiverLf2	F	2617	1	0.0255102	1	0.0046-Inf	0.0911904	1
LG23	LufubuRiverLf2	F	3422	22	0.481822	0.0216	1.1001-Inf	1.65307	0.4752
LG01	LufubuRiverLf2	M	3348	38	0.93435	1.17e-05	1.6745-Inf	2.27543	0.0002574
LG02	LufubuRiverLf2	M	2978	1	0.0273823	1	0.003-Inf	0.0600195	1
LG03	LufubuRiverLf2	M	2816	10	0.114194	0.935	0.3521-Inf	0.654827	1
LG04	LufubuRiverLf2	M	2586	0	0	1	0-Inf	0	1
LG05	LufubuRiverLf2	M	3171	9	0.226643	0.988	0.2683-Inf	0.518599	1
LG06	LufubuRiverLf2	M	3217	20	0.471365	0.273	0.7698-Inf	1.17617	1
LG07	LufubuRiverLf2	M	5606	25	0.385981	0.851	0.5645-Inf	0.822818	1
LG08	LufubuRiverLf2	M	2443	30	0.98264	2.47e-05	1.7272-Inf	2.43808	0.0005434
LG09	LufubuRiverLf2	M	2446	10	0.27894	0.843	0.4079-Inf	0.758642	1
LG10	LufubuRiverLf2	M	2736	7	0.201729	0.991	0.2179-Inf	0.467862	1
LG11	LufubuRiverLf2	M	3019	27	0.687373	0.00664	1.2089-Inf	1.73795	0.14608
LG12	LufubuRiverLf2	M	3085	5	0.129534	1	0.1146-Inf	0.292821	1
LG13	LufubuRiverLf2	M	2780	28	0.806219	0.0011	1.381-Inf	1.9728	0.0242
LG14	LufubuRiverLf2	M	3087	3	0.0740558	1	0.0473-Inf	0.174468	1
LG15	LufubuRiverLf2	M	3195	35	0.881834	5.38e-05	1.5844-Inf	2.18	0.0011836
LG16	LufubuRiverLf2	M	2837	6	0.166482	0.998	0.1664-Inf	0.384868	1
LG17	LufubuRiverLf2	M	3190	36	0.92688	2.27e-05	1.6451-Inf	2.25379	0.0004994
LG18	LufubuRiverLf2	M	2814	20	0.517598	0.12	0.8863-Inf	1.35431	1
LG19	LufubuRiverLf2	M	2530	5	0.161499	0.998	0.141-Inf	0.360288	1
LG20	LufubuRiverLf2	M	2973	12	0.323102	0.872	0.4269-Inf	0.747141	1
LG22	LufubuRiverLf2	M	2615	29	0.739796	0.000195	1.5402-Inf	2.18649	0.00429
LG23	LufubuRiverLf2	M	3461	3	0.065703	1	0.0419-Inf	0.154687	1
LG01	LunzuaLakeLzL	F	3401	0	0	1	0-Inf	0	1
LG02	LunzuaLakeLzL	F	2992	11	0.301205	0.084	0.9072-Inf	1.65173	1
LG03	LunzuaLakeLzL	F	2844	14	0.159872	0.00603	1.3382-Inf	2.26682	0.13266
LG04	LunzuaLakeLzL	F	2649	14	0.393812	0.00326	1.4416-Inf	2.44184	0.07172
LG05	LunzuaLakeLzL	F	3197	6	0.151095	0.746	0.3477-Inf	0.81077	1
LG06	LunzuaLakeLzL	F	3268	4	0.0942729	0.945	0.1757-Inf	0.520829	1
LG07	LunzuaLakeLzL	F	5586	6	0.0926355	0.99	0.1915-Inf	0.446414	1
LG08	LunzuaLakeLzL	F	2466	1	0.0327547	0.997	0.0087-Inf	0.17114	1
LG09	LunzuaLakeLzL	F	2487	7	0.195258	0.345	0.5718-Inf	1.23886	1
LG10	LunzuaLakeLzL	F	2749	26	0.74928	9.1e-10	3.2441-Inf	4.7898	2.002e-08
LG11	LunzuaLakeLzL	F	3028	8	0.203666	0.393	0.5675-Inf	1.16086	1
LG12	LunzuaLakeLzL	F	3097	0	0	1	0-Inf	0	1
LG13	LunzuaLakeLzL	F	2800	9	0.259142	0.195	0.731-Inf	1.42783	1
LG14	LunzuaLakeLzL	F	3100	1	0.0246853	0.999	0.0069-Inf	0.134796	1
LG15	LunzuaLakeLzL	F	3229	3	0.0755858	0.98	0.1059-Inf	0.392862	1
LG16	LunzuaLakeLzL	F	2876	6	0.166482	0.65	0.3885-Inf	0.905957	1
LG17	LunzuaLakeLzL	F	3197	3	0.07724	0.979	0.107-Inf	0.396996	1
LG18	LunzuaLakeLzL	F	2847	7	0.181159	0.48	0.4966-Inf	1.0758	1
LG19	LunzuaLakeLzL	F	2543	2	0.0645995	0.982	0.0588-Inf	0.333864	1
LG20	LunzuaLakeLzL	F	2965	11	0.296177	0.08	0.9159-Inf	1.66752	1
LG22	LunzuaLakeLzL	F	2657	3	0.0765306	0.946	0.1299-Inf	0.481786	1
LG23	LunzuaLakeLzL	F	3461	13	0.284713	0.0556	0.9825-Inf	1.69903	1
LG01	LunzuaLakeLzL	M	3387	30	0.737644	0.0193	1.0939-Inf	1.54092	0.4246
LG02	LunzuaLakeLzL	M	2980	7	0.191676	0.999	0.1793-Inf	0.38454	1
LG03	LunzuaLakeLzL	M	2818	13	0.148453	0.855	0.4517-Inf	0.770657	1
LG04	LunzuaLakeLzL	M	2619	7	0.196906	0.995	0.2052-Inf	0.440148	1
LG05	LunzuaLakeLzL	M	3149	12	0.302191	0.963	0.361-Inf	0.631172	1
LG06	LunzuaLakeLzL	M	3230	31	0.730615	0.00615	1.1989-Inf	1.67961	0.1353
LG07	LunzuaLakeLzL	M	5548	53	0.81828	0.000402	1.3214-Inf	1.71392	0.008844
LG08	LunzuaLakeLzL	M	2468	14	0.458565	0.602	0.5725-Inf	0.956293	1
LG09	LunzuaLakeLzL	M	2475	8	0.223152	0.98	0.2643-Inf	0.535145	1
LG10	LunzuaLakeLzL	M	2721	30	0.864553	0.000939	1.3784-Inf	1.94238	0.020658
LG11	LunzuaLakeLzL	M	2995	24	0.610998	0.0844	0.939-Inf	1.37897	1
LG12	LunzuaLakeLzL	M	3127	9	0.233161	0.996	0.2448-Inf	0.472757	1
LG13	LunzuaLakeLzL	M	2756	14	0.40311	0.757	0.5102-Inf	0.852041	1
LG14	LunzuaLakeLzL	M	3083	3	0.0740558	1	0.0427-Inf	0.157212	1
LG15	LunzuaLakeLzL	M	3211	11	0.277148	0.984	0.3143-Inf	0.565168	1
LG16	LunzuaLakeLzL	M	2853	26	0.721421	0.0208	1.0941-Inf	1.58191	0.4576
LG17	LunzuaLakeLzL	M	3189	25	0.643666	0.0957	0.9257-Inf	1.34834	1
LG18	LunzuaLakeLzL	M	2854	14	0.362319	0.799	0.4918-Inf	0.821388	1
LG19	LunzuaLakeLzL	M	2569	12	0.387597	0.835	0.4468-Inf	0.781361	1
LG20	LunzuaLakeLzL	M	2978	36	0.969305	4.94e-05	1.5782-Inf	2.15865	0.0010868
LG22	LunzuaLakeLzL	M	2664	7	0.178571	0.996	0.2016-Inf	0.432392	1
LG23	LunzuaLakeLzL	M	3483	14	0.306614	0.954	0.3988-Inf	0.665871	1
LG01	LunzuaRiverLz1	F	3432	1	0.0245881	1	0.0052-Inf	0.102431	1
LG02	LunzuaRiverLz1	F	2953	5	0.136911	0.906	0.239-Inf	0.613878	1
LG03	LunzuaRiverLz1	F	2840	5	0.0570972	0.887	0.249-Inf	0.639467	1
LG04	LunzuaRiverLz1	F	2634	0	0	1	0-Inf	0	1
LG05	LunzuaRiverLz1	F	3211	5	0.125913	0.939	0.2189-Inf	0.562214	1
LG06	LunzuaRiverLz1	F	3230	4	0.0942729	0.977	0.1502-Inf	0.444354	1
LG07	LunzuaRiverLz1	F	5576	5	0.0771962	0.999	0.1214-Inf	0.311624	1
LG08	LunzuaRiverLz1	F	2472	20	0.655093	1.43e-05	2.1007-Inf	3.2486	0.0003146
LG09	LunzuaRiverLz1	F	2485	17	0.474198	0.000462	1.678-Inf	2.6932	0.010164
LG10	LunzuaRiverLz1	F	2773	16	0.461095	0.00378	1.3783-Inf	2.2455	0.08316
LG11	LunzuaRiverLz1	F	2996	3	0.0763747	0.989	0.0968-Inf	0.358512	1
LG12	LunzuaRiverLz1	F	3095	7	0.181347	0.738	0.3832-Inf	0.827989	1
LG13	LunzuaRiverLz1	F	2804	6	0.172761	0.775	0.3363-Inf	0.782351	1
LG14	LunzuaRiverLz1	F	3102	7	0.172797	0.74	0.3823-Inf	0.826026	1
LG15	LunzuaRiverLz1	F	3220	15	0.377929	0.0295	1.0793-Inf	1.78761	0.649
LG16	LunzuaRiverLz1	F	2881	3	0.0832408	0.986	0.1009-Inf	0.373504	1
LG17	LunzuaRiverLz1	F	3203	3	0.07724	0.993	0.0903-Inf	0.334243	1
LG18	LunzuaRiverLz1	F	2825	12	0.310559	0.0837	0.9122-Inf	1.61056	1
LG19	LunzuaRiverLz1	F	2528	3	0.0968992	0.969	0.1156-Inf	0.42805	1
LG20	LunzuaRiverLz1	F	2977	32	0.861605	2.77e-11	3.2684-Inf	4.63606	6.094e-10
LG22	LunzuaRiverLz1	F	2669	1	0.0255102	0.999	0.0068-Inf	0.133288	1
LG23	LunzuaRiverLz1	F	3468	13	0.284713	0.149	0.821-Inf	1.41471	1
LG01	LunzuaRiverLz1	M	3404	13	0.319646	0.961	0.3777-Inf	0.644406	1
LG02	LunzuaRiverLz1	M	2967	5	0.136911	1	0.1096-Inf	0.279757	1
LG03	LunzuaRiverLz1	M	2835	6	0.0685166	0.999	0.1528-Inf	0.353132	1
LG04	LunzuaRiverLz1	M	2661	10	0.281294	0.948	0.3424-Inf	0.636398	1
LG05	LunzuaRiverLz1	M	3201	7	0.176278	0.999	0.1696-Inf	0.363777	1
LG06	LunzuaRiverLz1	M	3244	20	0.471365	0.425	0.6978-Inf	1.06519	1
LG07	LunzuaRiverLz1	M	5568	54	0.833719	0.000151	1.3782-Inf	1.78432	0.003322
LG08	LunzuaRiverLz1	M	2432	16	0.524075	0.341	0.707-Inf	1.13925	1
LG09	LunzuaRiverLz1	M	2458	15	0.41841	0.459	0.6425-Inf	1.05302	1
LG10	LunzuaRiverLz1	M	2737	13	0.37464	0.806	0.475-Inf	0.810602	1
LG11	LunzuaRiverLz1	M	2987	14	0.356415	0.828	0.4783-Inf	0.798856	1
LG12	LunzuaRiverLz1	M	3077	31	0.803109	0.00232	1.2885-Inf	1.8057	0.05104
LG13	LunzuaRiverLz1	M	2786	15	0.431903	0.654	0.5636-Inf	0.923649	1
LG14	LunzuaRiverLz1	M	3109	11	0.271538	0.973	0.3316-Inf	0.596435	1
LG15	LunzuaRiverLz1	M	3187	27	0.680272	0.0336	1.0423-Inf	1.4967	0.7392
LG16	LunzuaRiverLz1	M	2834	18	0.499445	0.383	0.7023-Inf	1.09864	1
LG17	LunzuaRiverLz1	M	3173	25	0.643666	0.0778	0.9498-Inf	1.3838	1
LG18	LunzuaRiverLz1	M	2827	18	0.465839	0.379	0.7041-Inf	1.1015	1
LG19	LunzuaRiverLz1	M	2561	10	0.322997	0.93	0.3564-Inf	0.662372	1
LG20	LunzuaRiverLz1	M	2945	21	0.565428	0.197	0.8226-Inf	1.2423	1
LG22	LunzuaRiverLz1	M	2670	14	0.357143	0.689	0.538-Inf	0.898623	1
LG23	LunzuaRiverLz1	M	3435	29	0.635129	0.0294	1.054-Inf	1.4939	0.6468
LG01	RuziziLakeRuL	F	3440	0	0	1	0-Inf	0	1
LG02	RuziziLakeRuL	F	2932	5	0.136911	0.474	0.4289-Inf	1.1114	1
LG03	RuziziLakeRuL	F	2818	12	0.137033	0.00136	1.6746-Inf	2.99962	0.02992
LG04	RuziziLakeRuL	F	2617	8	0.225035	0.0496	1.0018-Inf	2.06737	1
LG05	RuziziLakeRuL	F	3194	6	0.151095	0.371	0.5245-Inf	1.23197	1
LG06	RuziziLakeRuL	F	3272	2	0.0471365	0.964	0.0674-Inf	0.384173	1
LG07	RuziziLakeRuL	F	5563	14	0.216149	0.0468	1.0106-Inf	1.73211	1
LG08	RuziziLakeRuL	F	2440	3	0.098264	0.731	0.2121-Inf	0.791036	1
LG09	RuziziLakeRuL	F	2445	1	0.027894	0.979	0.0131-Inf	0.257793	1
LG10	RuziziLakeRuL	F	2766	4	0.115274	0.622	0.3136-Inf	0.935207	1
LG11	RuziziLakeRuL	F	2996	0	0	1	0-Inf	0	1
LG12	RuziziLakeRuL	F	3080	0	0	1	0-Inf	0	1
LG13	RuziziLakeRuL	F	2800	12	0.345523	0.00129	1.6859-Inf	3.01982	0.02838
LG14	RuziziLakeRuL	F	3143	1	0.0246853	0.993	0.0101-Inf	0.198367	1
LG15	RuziziLakeRuL	F	3240	2	0.0503905	0.963	0.0681-Inf	0.388164	1
LG16	RuziziLakeRuL	F	2879	7	0.194229	0.157	0.7417-Inf	1.61981	1
LG17	RuziziLakeRuL	F	3193	0	0	1	0-Inf	0	1
LG18	RuziziLakeRuL	F	2833	6	0.15528	0.272	0.5947-Inf	1.39709	1
LG19	RuziziLakeRuL	F	2534	6	0.193798	0.197	0.6681-Inf	1.56957	1
LG20	RuziziLakeRuL	F	2970	10	0.269251	0.0165	1.2185-Inf	2.31384	0.363
LG22	RuziziLakeRuL	F	2687	0	0	1	0-Inf	0	1
LG23	RuziziLakeRuL	F	3496	5	0.109505	0.631	0.3565-Inf	0.923689	1
LG01	RuziziLakeRuL	M	6395	68	1.67199	1.63e-09	1.9218-Inf	2.4337	3.586e-08
LG02	RuziziLakeRuL	M	2942	13	0.355969	0.703	0.5188-Inf	0.886126	1
LG03	RuziziLakeRuL	M	2785	12	0.137033	0.73	0.4933-Inf	0.863421	1
LG04	RuziziLakeRuL	M	2628	26	0.731364	0.000758	1.4392-Inf	2.08479	0.016676
LG05	RuziziLakeRuL	M	3191	13	0.327373	0.802	0.4764-Inf	0.813683	1
LG06	RuziziLakeRuL	M	3249	14	0.329955	0.741	0.516-Inf	0.862657	1
LG07	RuziziLakeRuL	M	5604	23	0.355103	0.854	0.5494-Inf	0.814539	1
LG08	RuziziLakeRuL	M	2451	14	0.458565	0.333	0.6929-Inf	1.15873	1
LG09	RuziziLakeRuL	M	2464	8	0.223152	0.924	0.3185-Inf	0.645341	1
LG10	RuziziLakeRuL	M	2771	11	0.317003	0.813	0.4405-Inf	0.793011	1
LG11	RuziziLakeRuL	M	3028	17	0.43279	0.335	0.7174-Inf	1.13933	1
LG12	RuziziLakeRuL	M	3118	8	0.207254	0.988	0.2491-Inf	0.504724	1
LG13	RuziziLakeRuL	M	2817	7	0.201555	0.987	0.228-Inf	0.489536	1
LG14	RuziziLakeRuL	M	3140	7	0.172797	0.995	0.2035-Inf	0.436974	1
LG15	RuziziLakeRuL	M	3209	13	0.327538	0.808	0.4736-Inf	0.808883	1
LG16	RuziziLakeRuL	M	2902	12	0.332963	0.778	0.4725-Inf	0.827033	1
LG17	RuziziLakeRuL	M	3202	20	0.514933	0.174	0.8353-Inf	1.2766	1
LG18	RuziziLakeRuL	M	2835	16	0.414079	0.335	0.7101-Inf	1.14518	1
LG19	RuziziLakeRuL	M	2540	5	0.161499	0.996	0.1514-Inf	0.386933	1
LG20	RuziziLakeRuL	M	2987	31	0.83468	0.000104	1.5748-Inf	2.21071	0.002288
LG22	RuziziLakeRuL	M	2668	4	0.102041	0.999	0.0995-Inf	0.293151	1
LG23	RuziziLakeRuL	M	3485	9	0.197109	0.991	0.2621-Inf	0.506739	1
LG01	RuziziStreamRu1	F	3415	9	0.221293	1	0.1498-Inf	0.288666	1
LG02	RuziziStreamRu1	F	2927	28	0.766703	0.341	0.7738-Inf	1.09918	1
LG03	RuziziStreamRu1	F	2753	10	0.114194	1	0.2174-Inf	0.403084	1
LG04	RuziziStreamRu1	F	2635	26	0.731364	0.292	0.7881-Inf	1.13522	1
LG05	RuziziStreamRu1	F	3161	29	0.730295	0.423	0.7452-Inf	1.05182	1
LG06	RuziziStreamRu1	F	3296	34	0.80132	0.184	0.8679-Inf	1.19215	1
LG07	RuziziStreamRu1	F	5607	57	0.880037	0.133	0.9242-Inf	1.18123	1
LG08	RuziziStreamRu1	F	2492	30	0.98264	0.0508	0.9983-Inf	1.40108	1
LG09	RuziziStreamRu1	F	2442	24	0.669456	0.309	0.7721-Inf	1.13003	1
LG10	RuziziStreamRu1	F	2757	29	0.835735	0.178	0.8608-Inf	1.21516	1
LG11	RuziziStreamRu1	F	3034	29	0.738289	0.339	0.7782-Inf	1.09841	1
LG12	RuziziStreamRu1	F	3104	30	0.777202	0.313	0.7923-Inf	1.11157	1
LG13	RuziziStreamRu1	F	2784	34	0.978981	0.0334	1.0374-Inf	1.42539	0.7348
LG14	RuziziStreamRu1	F	3126	37	0.913355	0.0405	1.0189-Inf	1.38108	0.891
LG15	RuziziStreamRu1	F	3236	10	0.251953	1	0.1835-Inf	0.340171	1
LG16	RuziziStreamRu1	F	2862	22	0.610433	0.761	0.5861-Inf	0.873145	1
LG17	RuziziStreamRu1	F	3220	5	0.128733	1	0.0664-Inf	0.169248	1
LG18	RuziziStreamRu1	F	2820	30	0.776398	0.159	0.8767-Inf	1.23013	1
LG19	RuziziStreamRu1	F	2543	30	0.968992	0.0625	0.9773-Inf	1.37157	1
LG20	RuziziStreamRu1	F	2950	37	0.99623	0.0192	1.0833-Inf	1.46853	0.4224
LG22	RuziziStreamRu1	F	2668	15	0.382653	0.976	0.3865-Inf	0.631408	1
LG23	RuziziStreamRu1	F	3481	39	0.854139	0.0701	0.9698-Inf	1.30395	1
LG01	RuziziStreamRu1	M	3402	6	0.147529	0.223	0.6384-Inf	1.50927	1
LG02	RuziziStreamRu1	M	2962	0	0	1	0-Inf	0	1
LG03	RuziziStreamRu1	M	2793	3	0.0342583	0.656	0.238-Inf	0.891592	1
LG04	RuziziStreamRu1	M	2613	0	0	1	0-Inf	0	1
LG05	RuziziStreamRu1	M	3225	1	0.0251826	0.981	0.0126-Inf	0.24908	1
LG06	RuziziStreamRu1	M	3255	11	0.259251	0.00173	1.6747-Inf	3.11087	0.03806
LG07	RuziziStreamRu1	M	5574	5	0.0771962	0.808	0.2806-Inf	0.7312	1
LG08	RuziziStreamRu1	M	2491	13	0.425811	8.17e-06	2.8338-Inf	5.01353	0.00017974
LG09	RuziziStreamRu1	M	2461	4	0.111576	0.342	0.4584-Inf	1.37445	1
LG10	RuziziStreamRu1	M	2775	5	0.144092	0.24	0.5895-Inf	1.53654	1
LG11	RuziziStreamRu1	M	3030	5	0.127291	0.298	0.5377-Inf	1.40148	1
LG12	RuziziStreamRu1	M	3112	0	0	1	0-Inf	0	1
LG13	RuziziStreamRu1	M	2828	1	0.0287936	0.969	0.0145-Inf	0.285814	1
LG14	RuziziStreamRu1	M	3120	1	0.0246853	0.978	0.0131-Inf	0.257886	1
LG15	RuziziStreamRu1	M	3270	2	0.0503905	0.908	0.0869-Inf	0.497323	1
LG16	RuziziStreamRu1	M	2886	4	0.110988	0.457	0.3883-Inf	1.16412	1
LG17	RuziziStreamRu1	M	3174	5	0.128733	0.332	0.5121-Inf	1.33482	1
LG18	RuziziStreamRu1	M	2822	2	0.0517598	0.857	0.1014-Inf	0.580356	1
LG19	RuziziStreamRu1	M	2563	6	0.193798	0.0874	0.8587-Inf	2.03076	1
LG20	RuziziStreamRu1	M	2957	4	0.107701	0.476	0.3785-Inf	1.13488	1
LG22	RuziziStreamRu1	M	2674	0	0	1	0-Inf	0	1
LG23	RuziziStreamRu1	M	3479	3	0.065703	0.794	0.189-Inf	0.708039	1
