# Supplementary material for: No evidence for sex chromosomes in natural populations of the cichlid fish Astatotilapia burtoni
Source: G3 (Bethesda). 2023 Jan 17;13(3):jkad011. doi: 10.1093/g3journal/jkad011 (PMC9997565; doi:10.1093/g3journal/jkad011)
Supplement: jkad011_Supplementary_Data [file jkad011_supplementary_data.zip › Table_S6.xlsx]

## Sheet: Sheet1
Table S6. Sequence characterization of scaffolds with sex-specific sequences. Corresponding regions in Nile tilapia, and sequence description name obtained from the corresponding protein coding sequence are shown. Highlighted in light yellow are chromosomes with more than one hit, only showing the chromosome with the longest alignment.
*= Selected linkage group with the longest alignment from multiple LG hits.
Assembly sex	Population	Scaffold	Scaffold length	Nr. Gaps in scaffold	Sum length gaps	Region in O.niloticus	Linkage Group	BLAST - Sequence description name
Female	ChitiliLakeChL	scf7180003497784	2177	1	542	NC_031967.2	LG3	G2/M phase-specific E3 ubiquitin-protein ligase
		scf7180003498545	1966	2	1305	NC_031967.2	LG3	Fc receptor-like B
		scf7180003504497	124887	1	998	NC_031974.2*	LG9 or LG22	reverse transcriptase-like protein
		scf7180003533590	2599	1	733	NC_031967.2	LG3	AF355375_1putative reverse transcriptase
		scf7180003537077	2063	1	945	NC_031967.2	LG3	acetylcholinesterase isoform X2
	ChitiliRiverCh1	scf7180004025456	2957	1	585	NC_031979.2	LG14	T-cell surface glycoprotein CD3 epsilon chain
		scf7180004028560	2491	1	841	NC_031979.2*	LG14 or LG5	---NA---
	KalamboLakeKaL	scf7180004472499	60993	1	517	NC_031971.2	LG6	PREDICTED: uncharacterized protein LOC106633481, partial
	KalamboRiverKa1	scf7180004201888	1123	1	896	NC_031985.2	LG22	glycerol-3-phosphate transporter
		scf7180004204225	1091	1	1091	NC_031967.2*	LG3 or LG22	---NA---
		scf7180004236886	9888	1	838	NC_031967.2*	LG3 or UNPLACED or LG14	putative nuclease HARBI1
		scf7180004243252	115437	2	2030	NC_031981.2	LG17	zinc finger CCHC-type and RNA-binding motif-containing protein 1
	KalamboRiverKa2	scf7180004320031	39201	2	4087	NC_031966.2	LG2	zinc finger BED domain-containing protein 1-like
	LufubuLakeLfL	scf7180004105658	1746	1	507	NC_031983.2	LG19	AF355375_1putative reverse transcriptase
		scf7180004129120	2283	1	633	NC_031985.2	LG22	TPA: putative transposase
		scf7180004137502	2809	1	732	NC_031972.2	LG7	tripartite motif-containing protein 16-like
	LufubuRiverLf2	scf7180003818364	8622	1	828	NC_031978.2	LG13	---NA---
	LunzuaLakeLz	scf7180005143374	1155	1	561	NC_031967.2	LG3	NLR family CARD domain-containing protein 3-like isoform X1
	LunzuaRiverLz1	scf7180004642126	3668	1	517	NC_031967.2	LG3	glutathione synthetase-like isoform X1
		scf7180004644249	1448	1	1181	NW_020327230.1*	UNPLACED or LG3 or LG4	up-regulator of cell proliferation-like
		scf7180004650863	3620	3	1967	NC_031967.2*	LG3 or LG15	protein NLRC3-like
		scf7180004677251	5748	2	1862	NC_031967.2	LG3	DENN domain-containing protein 4C-like
		scf7180004684657	4308	2	1469	NC_031967.2*	LG3 or LG17	zinc finger BED domain-containing protein 4-like
		scf7180004690243	100339	1	556	NC_031986.2	LG23	RNA-directed DNA polymerase from mobile element jockey
	RuziziStreamRu1	scf7180008407415	4212	1	675	NC_031972.2*	LG7 or UNPLACED	polycystin-1 isoform X3
		scf7180008407998	1790	1	1256	NC_031982.1*	LG18	---NA---
		scf7180008408276	3710	1	528	NC_031967.2	LG3	GTPase IMAP family member 8-like
		scf7180008408347	4418	1	636	NC_031987.2	LG16	poly [ADP-ribose] polymerase 14-like
		scf7180008413074	3817	1	1296	NC_031979.2*	LG14	GTPase IMAP family member 8-like
		scf7180008414024	5555	2	1440	NC_031969.2*	LG4	extracellular sulfatase Sulf-2 isoform X1
		scf7180008415207	7759	1	583	NC_031967.2	LG3	NACHT, LRR and PYD domains-containing protein 12
		scf7180008419229	5848	2	1615	NC_031972.2*	LG7	GTPase IMAP family member 8-like
		scf7180008420891	2039	1	616	NC_031971.2	LG6	hypothetical protein Y032_0163g3513
		scf7180008423253	1682	1	724	NC_031967.2*	LG3 or UNPLACED	RNA-directed DNA polymerase from mobile element jockey-like
		scf7180008426575	16491	1	818	NC_031967.2	LG3 or LG16	RNA-directed DNA polymerase from mobile element jockey-like
		scf7180008429425	6101	1	1090	NC_031987.2	LG16	sterile alpha motif domain-containing protein 9-like
		scf7180008430850	3112	1	1353	NC_031986.2*	LG23 or UNPLACED	RNA-directed DNA polymerase from mobile element jockey-like
		scf7180008441745	7609	1	751	NC_031972.2*	LG7 or LG3 or LG5	AF355375_1putative reverse transcriptase
		scf7180008447361	6400	2	1538	NC_031967.2	LG3	GTPase IMAP family member 8-like
Male	ChitiliRiverCh1	scf7180003718685	13282	1	886	NC_031983.2	LG19	immunoglobulin lambda-1 light chain
		scf7180003732165	5632	1	668	NC_031967.2	LG3	V-set domain-containing T-cell activation inhibitor 1-like
	KalamboRiverKa1	scf7180004375225	4532	1	1191	NC_031975.2	LG10	T-cell surface antigen CD2-like
		scf7180004392755	54529	1	741	NC_031980.2	LG15	piggyBac transposable element-derived protein 4
	KalamboRiverKa2	scf7180004472425	6887	1	740	NC_031981.2	LG17	zinc finger BED domain-containing protein 4-like
		scf7180004480198	5358	2	2067	NC_031979.2*	LG14 or LG7 or LG9	unnamed protein product
		scf7180004480233	1506	1	839	NC_031975.2*	LG10	RNA-directed DNA polymerase from mobile element jockey-like
		scf7180004486012	2813	2	1606	NC_031987.2	LG16	putative RNA-directed DNA polymerase from transposon BS
		scf7180004486247	4756	3	2363	NC_031967.2	LG3	uncharacterized protein LOC109203765 isoform X1
		scf7180004495649	2669	1	708	NC_031967.2*	LG3 or LG8 or UNPLACED	---NA---
		scf7180004495901	8592	4	3542	NC_031967.2	LG3	putative RNA-directed DNA polymerase from transposon BS
		scf7180004504964	3227	2	1443	NC_031967.2	LG3	Serine/arginine-rich splicing factor 3
		scf7180004505480	3920	2	1467	NW_020327098.1*	UNPLACED or LG3 or LG5	butyrophilin-like protein 10-like isoform X1
		scf7180004505506	16864	1	1470	NC_031969.2	LG4	titin isoform X18
		scf7180004507085	8495	2	1210	NC_031987.2	LG16	Transposable element Tcb1 transposase
		scf7180004510061	4230	1	1131	NW_020327211.1*	UNPLACED or LG22 or LG3	RNA-directed DNA polymerase from mobile element jockey-like
		scf7180004514026	3742	1	572	NC_031983.2	LG19	adenylate kinase 7
		scf7180004516757	1804	1	666	NC_031969.2	LG4	AF355375_1putative reverse transcriptase
	LufubuLakeLfL	scf7180004122962	11916	1	833	NC_031985.2	LG22	Retrovirus-related Pol polyprotein LINE-1
	LufubuRiverLf2	scf7180003800498	5223	1	1457	NW_020327120.1	UNPLACED	uncharacterized protein LOC101469000 isoform X1
	LunzuaLakeLzL	scf7180004604491	1476	1	557	NW_020328523.1	UNPLACED	E3 ubiquitin-protein ligase CBL-like isoform X2
		scf7180004604874	1006	1	938	NW_020328523.1	UNPLACED	nuclear GTPase SLIP-GC-like
	LunzuaRiverLz1	scf7180004634993	7601	4	3133	NC_031967.2	LG3	RNA-directed DNA polymerase from mobile element jockey-like
	RuziziLakeRuL	scf7180006698990	7010	1	502	NC_031967.2	LG3	unnamed protein product
		scf7180006710590	50798	1	658	NC_031980.2*	LG15 or LG19	5-hydroxytryptamine receptor 3A-like
	RuziziStreamRu1	scf7180009765994	5416	3	4136	NC_031986.2	LG23	protein NLRC3-like
		scf7180009766088	10806	1	577	NC_031967.2	LG3	paired box protein and transposase domain containing protein
		scf7180009766141	1143	1	1143	NC_031984.2	LG20	uncharacterized protein LOC113054557
		scf7180009767347	55465	1	502	NC_031983.2	LG19	disheveled-associated activator of morphogenesis 2-like
		scf7180009767916	1517	1	1390	NC_031971.2	LG6	NACHT, LRR and PYD domains-containing protein 12-like isoform X1
		scf7180009767960	5665	2	1191	NC_031969.2	LG4	PREDICTED: uncharacterized protein LOC102289812
		scf7180009768016	2072	1	517	NC_031972.2*	LG7	zinc finger BED domain-containing protein 1-like
		scf7180009768331	6818	1	524	NC_031974.2	LG9	GTPase IMAP family member 4-like
		scf7180009770344	3695	1	634	NC_031967.2	LG3	poly [ADP-ribose] polymerase 14
		scf7180009773312	1275	1	539	NC_031986.2*	LG23 or LG12 or LG9	---NA---
		scf7180009775168	6036	2	1510	NC_031967.2	LG3	---NA---
		scf7180009777650	1897	1	1061	NC_031967.2	LG3	RNA-directed DNA polymerase from mobile element jockey-like
		scf7180009777657	9529	1	698	NC_031978.2	LG13	ribonuclease inhibitor-like
		scf7180009778012	5936	1	923	NC_031967.2	LG3	PREDICTED: uncharacterized protein LOC102309729 isoform X1
		scf7180009778715	33279	1	722	NC_031973.2	LG8	5-hydroxytryptamine receptor 3E-like
		scf7180009779837	2533	2	1610	NC_031982.2	LG18	uncharacterized protein LOC111191400
		scf7180009781172	3529	1	639	NC_031967.2*	LG3 or LG22 or LG7 or UNPLACED	zinc finger MYM-type protein 1-like
		scf7180009783139	22415	1	708	NC_031965.2	LG1	AF355375_1putative reverse transcriptase
		scf7180009787015	5793	1	905	NC_031967.2	LG3	protein NLRC3-like
		scf7180009788284	13658	1	648	NC_031986.2	LG23	multidrug resistance-associated protein 4
		scf7180009789064	1854	1	502	NC_031975.2	LG10 or LG6 or UNPLACED	---NA---
		scf7180009789489	3064	1	559	NC_031971.2	LG6	NACHT, LRR and PYD domains-containing protein 12-like isoform X1
		scf7180009790671	4314	1	1668	NC_031973.2	LG8 or UNPLACED	GTPase IMAP family member 8-like
		scf7180009792353	11790	2	3091	NC_031967.2	LG3	tripartite motif-containing protein 16-like
		scf7180009793084	1805	1	665	NC_031966.2	LG2	---NA---
		scf7180009793524	3667	2	2095	NC_031967.2	LG3	---NA---
		scf7180009794442	3687	1	641	NC_031967.2	LG3	reverse transcriptase
		scf7180009796390	2301	1	1386	NC_031986.2	LG23	RNA-directed DNA polymerase from mobile element jockey-like
		scf7180009797501	3974	2	1087	NC_031967.2*	LG3 or LG11	---NA---
		scf7180009797737	10827	1	610	NC_031967.2	LG3	RNA-directed DNA polymerase from mobile element jockey-like
		scf7180009799424	3115	1	694	NC_031967.2*	LG3	Fc receptor-like B
		scf7180009803112	13349	1	1045	NC_031967.2	LG3	probable E3 ubiquitin-protein ligase ARI5
		scf7180009803545	103370	1	677	NC_031980.2	LG15	Transposable element Tcb1 transposase
		scf7180009803637	26133	1	897	NC_031985.2	LG22	pogo transposable element with ZNF domain isoform X1
		scf7180009803765	24336	9	9296	NC_031967.2	LG3	solute carrier family 2, facilitated glucose transporter member 6-like. XP_014186753.1 protein NLRC3-like
		scf7180009803788	41733	1	594	NC_031981.2	LG17	piggyBac transposable element-derived protein 3-like
		scf7180009804400	25922	1	1228	NC_031986.2	LG23	stonustoxin subunit beta-like
		scf7180009804436	4911	2	4391	NC_031986.2	LG23	Retron-type reverse transcriptase
		scf7180009806360	44786	1	867	NC_031981.2	LG17	---NA---
